# Supplementary material for: Conserved Expression Signatures between Medaka and Human Pigment Cell Tumors
Source: PLoS One. 2012 May 31;7(5):e37880. doi: 10.1371/journal.pone.0037880 (PMC3365055; doi:10.1371/journal.pone.0037880)
Supplement: Table S2 — List of genes with a more than 4-fold regulation in all tumors compared to the benign precursor lesion. (XLS) [file pone.0037880.s007.xls]

## Sheet: Tabelle1
TranscriptID	GeneID	Gene.name	baseMean HS	baseMean tumor	log2FoldChange	pval	XE RPKM	MM RPKM	UM RPKM	HS RPKM
ENSORLT00000015645	ENSORLG00000012493	GLS2	235.882	12.8441	-4.19888	0.000100952	0.08	2.06	0.085	14.4
ENSORLT00000003945	ENSORLG00000003168	3945	522.324	34.3801	-3.9253	0.000102549	3.496	0.459	1.091	24.917
ENSORLT00000009596	ENSORLG00000007656	BCO2	1361.6	144.504	-3.23611	0.000112098	15.698	10.917	1.905	85.171
ENSORLT00000024671	ENSORLG00000019864	ECM2	359.768	26.7258	-3.75076	0.000116058	2.292	13.691	1.365	78.713
ENSORLT00000010447	ENSORLG00000008322	LPAR6	815.926	73.1828	-3.47886	0.000117962	20.727	3.755	1.623	91.076
ENSORLT00000012088	ENSORLG00000009641	GGH	334.704	18.3423	-4.18964	0.000122215	4.009	1.133	1.306	39.399
ENSORLT00000023244	ENSORLG00000018591	ACBD4	1	144.389	7.17382	0.000122499	5.96	12.958	8.933	0
ENSORLT00000015987	ENSORLG00000012761	AEBP1	2238.11	283.349	-2.98163	0.000124311	6.759	49.338	6.064	160.795
ENSORLT00000004015	ENSORLG00000003224	4015	3694.66	404.858	-3.18996	0.000129239	52.266	4.67	4.753	173.894
ENSORLT00000015698	ENSORLG00000012539	15698	4591.94	537.441	-3.09493	0.000133813	102.529	37.541	11.467	404.941
ENSORLT00000012848	ENSORLG00000010250	12848	993.52	102.916	-3.27109	0.000134986	15.61	7.508	0.862	72.774
ENSORLT00000007598	ENSORLG00000006046	HGFAC	224.424	10.3962	-4.4321	0.000142491	1.319	0.693	0.15	16.12
ENSORLT00000007400	ENSORLG00000005882	7400	222.276	8.67209	-4.67983	0.000143201	0.553	1.016	0.878	23.41
ENSORLT00000016395	ENSORLG00000013079	16395	5892.39	753.321	-2.96752	0.000144046	19.13	200.133	45.979	684.841
ENSORLT00000014426	ENSORLG00000011515	SCEL	1537.76	162.992	-3.23795	0.00014653	31.013	2.882	1.384	102.502
ENSORLT00000011748	ENSORLG00000009368	LOX	349.026	29.0881	-3.58484	0.000146776	0	7.496	0.381	31.97
ENSORLT00000018750	ENSORLG00000014954	18750	2103.48	228.025	-3.20551	0.000151391	22.757	7.999	4.296	102.044
ENSORLT00000023574	ENSORLG00000018881	ITGA11	527.336	49.5778	-3.41096	0.000156928	0.376	3.782	0.574	16.814
ENSORLT00000015948	ENSORLG00000012730	15948	550.968	56.7429	-3.27946	0.000161636	3.18	15.051	0.842	60.863
ENSORLT00000022084	ENSORLG00000017646	Q6B4J3_ORYLA	2279.64	257.09	-3.14846	0.000164958	1.05	43.461	17.06	183.117
ENSORLT00000012867	ENSORLG00000010264	KDM6B	1300.73	140.685	-3.20877	0.000168308	22.046	8.149	2.365	94.563
ENSORLT00000019618	ENSORLG00000015665	TP63	601.095	51.2289	-3.55256	0.000173698	9.957	1.798	1.221	48.157
ENSORLT00000015866	ENSORLG00000012662	15866	22105.7	3331.8	-2.73004	0.000180687	234.931	547.048	19.64	1701.36
ENSORLT00000009506	ENSORLG00000007584	ADAMTS15	1189.73	134.638	-3.14348	0.000181573	4.151	10.926	2.584	51.051
ENSORLT00000017264	ENSORLG00000013767	17264	5133.32	629.417	-3.0278	0.000182052	423.431	45.01	13.13	1203.11
ENSORLT00000009293	ENSORLG00000007413	ADAM19	513.014	40.8455	-3.65075	0.000189258	1.158	2.767	1.441	22.705
ENSORLT00000016805	ENSORLG00000013399	F5	728.562	77.6317	-3.23033	0.000195061	2.734	1.689	0.05	13.244
ENSORLT00000025174	ENSORLG00000020303	25174	3391.04	340.437	-3.31627	0.000202191	80.568	25.296	56.054	525.431
ENSORLT00000004024	ENSORLG00000003230	CRHBP	586.057	36.679	-3.99801	0.000207682	0.457	2.799	8.708	68.22
ENSORLT00000004388	ENSORLG00000003520	FREM2	684.163	67.5261	-3.34082	0.000212462	0.737	1.374	0.407	8.381
ENSORLT00000001672	ENSORLG00000001350	1672	41505.7	4913.93	-3.07836	0.000214289	587.963	294.139	256.604	3085.26
ENSORLT00000021484	ENSORLG00000017172	21484	403.45	36.2296	-3.47715	0.000215349	3.379	3.369	0	24.213
ENSORLT00000003703	ENSORLG00000002963	3703	3860.8	483.213	-2.99817	0.000229686	367.101	27.343	8.819	984.464
ENSORLT00000007999	ENSORLG00000006368	PLAUR	2605.47	306.001	-3.08994	0.000235444	110.768	11.218	11.188	351.167
ENSORLT00000002461	ENSORLG00000001976	FILIP1L	750.045	82.1879	-3.18998	0.000241074	5.161	3.409	0.333	25.74
ENSORLT00000019156	ENSORLG00000015294	19156	149.95	5.15929	-4.86116	0.000246447	0.666	0.816	0.176	18.995
ENSORLT00000019617	ENSORLG00000015665	TP63	3408.22	411.974	-3.04839	0.000251882	45.067	18.557	10.997	195.62
ENSORLT00000007414	ENSORLG00000005896	PKP3	2560.36	313.286	-3.03079	0.000255633	91.628	14.931	7.152	287.742
ENSORLT00000006547	ENSORLG00000005190	6547	27102	3224.9	-3.07107	0.000255985	223.768	148.746	137.246	1388.09
ENSORLT00000019973	ENSORLG00000015958	MXRA8	526.62	35.2786	-3.8999	0.000259057	0.892	2.46	5.197	44.89
ENSORLT00000018885	ENSORLG00000015067	CGNL1	409.179	31.5344	-3.69773	0.000264446	17.528	1.732	2.096	88.353
ENSORLT00000013144	ENSORLG00000010488	BCL11B	1188.3	125.32	-3.24521	0.000267544	6.986	5.893	3.972	52.058
ENSORLT00000007638	ENSORLG00000006071	MYBPC3	794.443	102.997	-2.94734	0.000270121	1.407	7.405	0.362	23.094
ENSORLT00000021150	ENSORLG00000016905	21150	452.145	28.6996	-3.97769	0.000272166	2	0.163	2.117	23.024
ENSORLT00000015985	ENSORLG00000012761	AEBP1	752.909	94.9131	-2.9878	0.000274676	3.13	20.133	1.48	64.362
ENSORLT00000007738	ENSORLG00000006149	COL17A1	7362.55	980.139	-2.90915	0.000279625	35.232	35.24	12.199	199.181
ENSORLT00000021544	ENSORLG00000017216	21544	533.065	43.6308	-3.61089	0.000286093	39.851	9.154	14.835	253.662
ENSORLT00000012870	ENSORLG00000010265	PGM1	3123.21	366.477	-3.09124	0.000300759	17.832	22.328	15.897	156.72
ENSORLT00000008463	ENSORLG00000006734	PFKM	1107.38	141.015	-2.97323	0.000316602	1.008	16.05	3.401	53.354
ENSORLT00000024589	ENSORLG00000019792	24589	457.158	40.9875	-3.47944	0.000320591	106.168	1.301	0	370.8
ENSORLT00000019085	ENSORLG00000015232	GRHL1	1135.31	123.302	-3.20282	0.000320595	14.094	4.432	3.791	65.457
ENSORLT00000012862	ENSORLG00000010249	ITGA10	167.852	6.77511	-4.6308	0.000329041	0.042	0.361	0.156	5.38
ENSORLT00000011925	ENSORLG00000009509	SEMA3E	369.794	26.3665	-3.80994	0.000334025	0.192	2.04	1.458	18.086
ENSORLT00000000736	ENSORLG00000000597	736	175.729	4.95106	-5.14947	0.000338462	0	0	1.703	26.897
ENSORLT00000001586	ENSORLG00000001291	BNIPL	929.071	106.158	-3.12958	0.000360545	22.551	5.583	2.165	83.026
ENSORLT00000023056	ENSORLG00000018423	23056	1019.3	145.326	-2.81022	0.000378082	13.573	65.906	4.704	192.404
ENSORLT00000025723	ENSORLG00000020765	ITGB4	12074.5	1562.35	-2.95017	0.000384123	58.511	18.544	17.733	232.439
ENSORLT00000013780	ENSORLG00000010986	ITGBL1	516.595	48.3174	-3.41842	0.000390877	6.781	3.429	2.052	42.492
ENSORLT00000011259	ENSORLG00000008976	ESRP1	2044.04	244.006	-3.06644	0.000401905	23.585	7.842	7.992	105.408
ENSORLT00000018459	ENSORLG00000014726	18459	106.983	2.55795	-5.38625	0.000406858	0.316	0.193	0.084	12.808
ENSORLT00000009747	ENSORLG00000007778	PHKG1	184.323	10.3071	-4.16053	0.000414667	0	1.977	0.342	15.097
ENSORLT00000022521	ENSORLG00000017983	Q2Z1R4_ORYLA	3237.07	519.901	-2.63838	0.000414816	43.756	148.382	12.596	412.224
ENSORLT00000012102	ENSORLG00000009652	TUFT1	1249.17	167.032	-2.90277	0.000424751	26.182	19.1	2.772	113.734
ENSORLT00000000962	ENSORLG00000000783	COL27A1	357.62	28.8841	-3.63008	0.000447399	0.799	0.791	0.439	8.395
ENSORLT00000016641	ENSORLG00000013281	FNDC1	757.922	104.283	-2.86155	0.000461784	2.073	5.388	0.283	18.204
ENSORLT00000021746	ENSORLG00000017387	21746	167.852	7.62646	-4.46003	0.000461857	1.858	1.011	0.437	26.367
ENSORLT00000014145	ENSORLG00000011287	EMILIN2	678.434	82.3445	-3.04246	0.000463677	3.773	4.982	0.804	25.413
ENSORLT00000015603	ENSORLG00000012461	PTX3	616.133	65.7067	-3.22913	0.000465614	9.336	5.069	2.191	49.967
ENSORLT00000019967	ENSORLG00000015953	JHDM1D	3908.06	474.402	-3.04227	0.000479295	22.654	20.328	21.994	176.02
ENSORLT00000011234	ENSORLG00000008957	THBS4	707.078	78.5891	-3.16947	0.000494904	1.747	5.449	2.355	28.626
ENSORLT00000008448	ENSORLG00000006725	8448	1996.07	321.365	-2.63487	0.000495775	19.126	32.955	0.983	105.092
ENSORLT00000007506	ENSORLG00000005965	IGSF10	303.196	25.7768	-3.55611	0.000498469	0.079	0.849	0.21	4.58
ENSORLT00000025215	ENSORLG00000020338	25215	18066.9	2307.05	-2.96922	0.0005016	38.857	275.744	219.603	1410.68
ENSORLT00000025023	ENSORLG00000020168	25023	893.982	128.338	-2.8003	0.000505696	24.152	42.076	1.642	151.498
ENSORLT00000018840	ENSORLG00000015032	CEBPB	7240.81	1043.49	-2.79473	0.000508173	222.474	147.613	60.074	950.085
ENSORLT00000002171	ENSORLG00000001739	NUCB1	913.316	115.099	-2.98824	0.000536565	19.465	8.035	2.072	73.894
ENSORLT00000021628	ENSORLG00000017285	COL12A1	2884.03	447.238	-2.68897	0.000539951	1.925	12.265	2.523	35.416
ENSORLT00000025766	ENSORLG00000020804	FBP2	374.09	41.7373	-3.16398	0.000545086	0.265	11.198	1.122	37.841
ENSORLT00000003235	ENSORLG00000002594	3235	5895.25	806.782	-2.8693	0.000547882	133.47	15.593	21.4	388.106
ENSORLT00000013241	ENSORLG00000010562	13241	189.335	11.3569	-4.05931	0.000603453	0.668	1.636	0.412	16.048
ENSORLT00000014596	ENSORLG00000011639	COL6A1	6686.55	1006.94	-2.73129	0.000632446	62.091	43.476	16.025	256.938
ENSORLT00000019645	ENSORLG00000015686	DPT	246.624	20.2971	-3.60297	0.000636055	1.281	8.788	1.492	48.182
ENSORLT00000000176	ENSORLG00000000147	NBL1	984.927	119.996	-3.03703	0.000648591	16.79	15.517	9.201	110.952
ENSORLT00000013258	ENSORLG00000010575	LRRC17	1216.23	167.356	-2.86142	0.000660366	37.83	9.772	2.176	112.456
ENSORLT00000016354	ENSORLG00000013049	ADAMTS2	2259.59	304.877	-2.88977	0.000667091	3.611	16.965	9.131	73.459
ENSORLT00000013985	ENSORLG00000011149	PGAM2	3427.56	534.814	-2.68007	0.000672193	4.275	129.256	36.219	361.837
ENSORLT00000012717	ENSORLG00000010140	ABO	211.535	11.9421	-4.14676	0.000704147	2.645	0.648	1.307	28.421
ENSORLT00000001674	ENSORLG00000001350	1674	74845.3	10706.9	-2.80538	0.000706619	850.219	367.242	341.549	3485.83
ENSORLT00000006914	ENSORLG00000005490	KLF5	918.329	121.417	-2.91904	0.000717123	15.652	15.218	4.933	87.246
ENSORLT00000001669	ENSORLG00000001350	1669	29258.1	4343.42	-2.75194	0.000717316	408.719	198.678	129.524	1580.19
ENSORLT00000016176	ENSORLG00000012907	DDR1	733.574	96.7996	-2.92187	0.000720467	2.739	7.355	1.785	29.541
ENSORLT00000006916	ENSORLG00000005492	6916	688.46	81.5738	-3.07719	0.000730207	0.661	2.7	1.206	12.888
ENSORLT00000018706	ENSORLG00000014920	EMP1	3715.43	532.783	-2.80191	0.000746322	141.007	40.421	30.94	466.843
ENSORLT00000022388	ENSORLG00000017886	COLEC12	909.736	120.585	-2.9154	0.000749189	13.494	5.598	1.777	49.675
ENSORLT00000001308	ENSORLG00000001060	AMPD3	2572.53	404.287	-2.66974	0.000761085	39.328	19.984	3.147	124.488
ENSORLT00000017574	ENSORLG00000014015	PLAU	198.645	11.1806	-4.15112	0.000764676	1.619	0.61	0.791	18.845
ENSORLT00000022871	ENSORLG00000018261	22871	649.79	79.9257	-3.02324	0.00080769	25.724	8.53	3.174	96.077
ENSORLT00000002430	ENSORLG00000001946	COL20A1	225.857	15.5054	-3.86457	0.000835989	1.244	0	0.12	6.49
ENSORLT00000007262	ENSORLG00000005778	ZBTB7C	278.132	21.8115	-3.67261	0.000846287	2.625	1.191	1.029	20.628
ENSORLT00000017579	ENSORLG00000014023	17579	752.909	90.6635	-3.05388	0.000863509	22.4	14.528	9.999	126.426
ENSORLT00000021221	ENSORLG00000016959	21221	107.699	2.7564	-5.28808	0.000865484	0	0.094	0.203	6.279
ENSORLT00000018384	ENSORLG00000014658	COL5A2	5677.56	970.477	-2.5485	0.00087005	17.271	49.149	10.354	146.036
ENSORLT00000015809	ENSORLG00000012625	15809	293.17	21.4007	-3.77601	0.000888855	6.338	6.1	8.868	101.265
ENSORLT00000000274	ENSORLG00000000220	Q14TH8_ORYLA	4741.61	881.456	-2.42742	0.000897679	86.504	194.828	12.726	507.234
ENSORLT00000003247	ENSORLG00000002607	3247	211.535	15.6981	-3.75223	0.000915845	4.202	3.634	0.916	39.846
ENSORLT00000010459	ENSORLG00000008330	ITGA8	412.76	48.4308	-3.09131	0.000916123	1.81	2.899	0.541	14.63
ENSORLT00000025114	ENSORLG00000020250	25114	196.496	13.4294	-3.87104	0.00092643	1.835	2.698	0.875	27.474
ENSORLT00000024068	ENSORLG00000019328	FRRS1	1203.34	167.067	-2.84855	0.000926988	54.293	2.477	3.211	132.927
ENSORLT00000008649	ENSORLG00000006884	8649	897.562	125.254	-2.84116	0.000938657	19.418	21.806	6.768	111.077
ENSORLT00000006500	ENSORLG00000005157	IRX1	308.925	31.5945	-3.28951	0.00099211	3.447	3.583	0.664	24.623
ENSORLT00000020444	ENSORLG00000016330	20444	290.306	28.5394	-3.34655	0.00100198	1.387	5.408	1.336	27.939
ENSORLT00000008694	ENSORLG00000006921	PCOLCE	283.861	28.335	-3.32453	0.00100831	4.857	3.204	0.264	26.971
ENSORLT00000020130	ENSORLG00000016083	ABCA12	1731.82	252.295	-2.77911	0.00100946	6.004	3.504	1.925	25.101
ENSORLT00000021840	ENSORLG00000017465	GJB3	768.663	98.5114	-2.96399	0.00102672	29.043	8.228	5.862	106.689
ENSORLT00000023795	ENSORLG00000019081	BNC1	331.124	32.3026	-3.35765	0.00102938	1.45	1.48	0.665	12.214
ENSORLT00000019234	ENSORLG00000015360	TAT	233.734	21.0628	-3.4721	0.00103735	1.336	2	0.236	13.221
ENSORLT00000014238	ENSORLG00000011369	Q6PVV4_ORYLA	16707	2629.08	-2.66782	0.00104808	112.148	325.128	168.963	1272.83
ENSORLT00000009549	ENSORLG00000007619	9549	1315.05	213.981	-2.61956	0.00108694	16.055	27.796	4.937	96.726
ENSORLT00000005734	ENSORLG00000004561	DLX5	227.289	19.4256	-3.5485	0.00109757	3.662	2.16	0.287	23.5
ENSORLT00000007202	ENSORLG00000005729	7202	495.112	56.588	-3.12919	0.00110793	11.69	2.127	1.961	43.788
ENSORLT00000001176	ENSORLG00000000963	1176	896.13	119.299	-2.90913	0.00116188	8.002	7.287	4.536	48.532
ENSORLT00000005669	ENSORLG00000004509	5669	1195.46	174.709	-2.77454	0.00117456	6.95	2.279	1.153	22.382
ENSORLT00000010811	ENSORLG00000008616	GBGT1	190.051	14.8787	-3.67507	0.00118467	4.472	3.013	0.118	32.365
ENSORLT00000016505	ENSORLG00000013167	16505	449.997	66.0541	-2.7682	0.00119517	7.12	25.11	1.142	74.17
ENSORLT00000020794	ENSORLG00000016612	PER2	583.192	75.1561	-2.95601	0.0012005	2.016	3.248	1.265	16.645
ENSORLT00000009744	ENSORLG00000007778	PHKG1	164.988	11.4704	-3.84638	0.00123695	0.107	2.099	0.397	13.446
ENSORLT00000004478	ENSORLG00000003591	COL5A1	4001.87	714.246	-2.48618	0.00126377	9.065	29.648	6.889	83.39
ENSORLT00000002062	ENSORLG00000001661	TTRAP	12.4577	306.783	4.62211	0.00126762	38.38	74.501	76.702	2.371
ENSORLT00000015806	ENSORLG00000012618	15806	180927	31377.7	-2.52759	0.00127847	4759.62	2147.2	807.265	13992.3
ENSORLT00000009010	ENSORLG00000007183	9010	58.2883	1	-5.86513	0.00130585	0	0	0	3.264
ENSORLT00000023971	ENSORLG00000019239	23971	2489.46	419.025	-2.57073	0.00134668	116.968	49.776	13.224	335.126
ENSORLT00000025826	ENSORLG00000020851	25826	2134.99	337.537	-2.66111	0.0013643	21.446	7.852	4.329	67.127
ENSORLT00000002601	ENSORLG00000002086	2601	710.659	90.1256	-2.97915	0.00137914	43.14	1.155	7.489	128.09
ENSORLT00000020098	ENSORLG00000016058	FAM132A	176.445	11.3148	-3.96294	0.00140535	5.527	4.74	3.219	74.245
ENSORLT00000002616	ENSORLG00000002102	2616	863.905	121.398	-2.83113	0.00145048	29.759	18.229	10.792	134.668
ENSORLT00000022523	ENSORLG00000017983	Q2Z1R4_ORYLA	299.615	32.8186	-3.19053	0.00146957	2.835	8.247	2.157	40.505
ENSORLT00000009852	ENSORLG00000007864	9852	258.081	3671.62	3.83052	0.00149238	442.448	293.658	426.924	26.747
ENSORLT00000021219	ENSORLG00000016959	21219	56.8561	1	-5.82924	0.00150394	0	0	0	2.963
ENSORLT00000008419	ENSORLG00000006706	8419	222.276	19.1572	-3.53639	0.00151403	3.352	0.871	0.323	17.207
ENSORLT00000025464	ENSORLG00000020553	Q4AED4_ORYLA	321.098	32.7349	-3.29411	0.00153065	5.739	1.13	1.085	25.117
ENSORLT00000023380	ENSORLG00000018715	23380	496.544	65.7943	-2.91589	0.00153769	20.635	9.448	2.869	79.084
ENSORLT00000000273	ENSORLG00000000220	Q14TH8_ORYLA	339.001	36.0665	-3.23256	0.00155497	5.979	3.93	2.316	37.738
ENSORLT00000022384	ENSORLG00000017877	JAG2	399.87	43.1056	-3.21358	0.00157869	1.823	1.142	1.073	12.375
ENSORLT00000005242	ENSORLG00000004187	5242	359.052	39.5918	-3.18092	0.00158481	11.121	1.657	1.512	41.198
ENSORLT00000015821	ENSORLG00000012629	SEMA4B	626.159	89.7379	-2.80274	0.00158603	8.335	3.452	0.963	28.097
ENSORLT00000013233	ENSORLG00000010555	PVALB	315.37	33.1557	-3.24972	0.00159637	0.424	21.3	9.43	102.07
ENSORLT00000012367	ENSORLG00000009856	FAM83B	207.954	16.5281	-3.65328	0.0016085	5.466	0.648	0.653	27.937
ENSORLT00000023250	ENSORLG00000018598	23250	3190.53	416.902	-2.93602	0.00163536	332.442	5.908	0	785.149
ENSORLT00000017655	ENSORLG00000014082	GPI	1163.95	199.347	-2.54568	0.00166443	0.386	27.879	7.025	68.689
ENSORLT00000006719	ENSORLG00000005328	COL16A1	1617.96	260.902	-2.6326	0.00167095	5.332	10.037	4.441	40.251
ENSORLT00000007554	ENSORLG00000006007	7554	5152.65	998.729	-2.36715	0.00173117	257.645	209.596	24.255	799.565
ENSORLT00000014427	ENSORLG00000011515	SCEL	360.484	39.9929	-3.17212	0.00176089	12.4	0.75	1.621	42.135
ENSORLT00000005273	ENSORLG00000004210	5273	3532.11	574.292	-2.62067	0.00177169	90.591	83.393	56.906	461.247
ENSORLT00000025384	ENSORLG00000020488	TGFBI	2682.09	487.716	-2.45924	0.00177455	14.915	44.638	12.295	129.184
ENSORLT00000021034	ENSORLG00000016809	LOXL2	2000.36	368.82	-2.43927	0.00177517	16.093	33.843	6.865	99.738
ENSORLT00000025655	ENSORLG00000020714	PLEC1	6319.9	1192.86	-2.40547	0.00181586	12.164	6.732	1.313	33.61
ENSORLT00000002355	ENSORLG00000001887	MYBPC2	1223.39	201.055	-2.60522	0.00182594	0.519	17.846	1.808	40.456
ENSORLT00000005670	ENSORLG00000004510	ELANE	1827.78	332.29	-2.45958	0.00186571	14.101	106.959	27.612	270.167
ENSORLT00000002875	ENSORLG00000002318	SLC6A13	317.518	29.3362	-3.43608	0.00187492	0.75	2.145	2.472	20.205
ENSORLT00000010044	ENSORLG00000008004	10044	1495.51	231.06	-2.6943	0.0018869	23.931	22.337	15.566	130.397
ENSORLT00000009356	ENSORLG00000007461	ALOX5	360.484	50.5431	-2.83435	0.00195564	3.188	4.97	0.46	19.94
ENSORLT00000007384	ENSORLG00000005869	7384	399.154	48.6264	-3.03713	0.00199067	5.303	2.166	1.384	23.431
ENSORLT00000001553	ENSORLG00000001261	SASH3	889.685	150.532	-2.56323	0.00201136	28.758	15.298	2.137	85.822
ENSORLT00000004469	ENSORLG00000003577	4469	1006.41	154.469	-2.70383	0.00201529	10.389	2.965	2.231	32.118
ENSORLT00000011787	ENSORLG00000009404	11787	200.077	16.1499	-3.63096	0.00204984	1.101	0.45	0.361	7.993
ENSORLT00000025187	ENSORLG00000020313	PCSK6	170.001	12.2725	-3.79204	0.00209732	1.135	0.556	0.361	9.792
ENSORLT00000004213	ENSORLG00000003390	CDO1	309.641	23.3337	-3.73011	0.00217095	0.678	0.664	5.309	32.023
ENSORLT00000019963	ENSORLG00000015947	PLA2G7	1600.06	247.708	-2.69141	0.00218049	33.369	8.089	11.573	109.237
ENSORLT00000002318	ENSORLG00000001862	2318	483.654	64.7411	-2.90122	0.00218296	14.999	6.125	3.757	59.601
ENSORLT00000015429	ENSORLG00000012326	15429	1064.41	175.868	-2.59749	0.00220259	32.659	10.443	4.337	90.139
ENSORLT00000007821	ENSORLG00000006221	MYH13	9492.96	1544.99	-2.61926	0.00222188	7.449	113.377	3.817	249.475
ENSORLT00000003846	ENSORLG00000003084	3846	704.93	101.75	-2.79245	0.00222753	29.061	3.523	4.888	81.576
ENSORLT00000008360	ENSORLG00000006658	TRPM4	651.222	94.5618	-2.78382	0.00225237	6.643	1.498	1.187	20.29
ENSORLT00000023328	ENSORLG00000018665	23328	242.327	25.7093	-3.23659	0.00225606	3.924	0.429	0	12.948
ENSORLT00000005933	ENSORLG00000004715	CPN1	968.456	184.783	-2.38986	0.0022618	10.874	22.837	2.164	60.561
ENSORLT00000008002	ENSORLG00000006365	RYR1	791.579	107.336	-2.8826	0.00229215	0.397	1.045	0.971	6.003
ENSORLT00000001731	ENSORLG00000001396	1731	132.763	7.95612	-4.06065	0.00230978	2.867	0	0.089	17.015
ENSORLT00000011108	ENSORLG00000008850	ANO8	545.239	73.2336	-2.89631	0.00231653	3.034	2.859	2.051	19.448
ENSORLT00000022045	ENSORLG00000017618	MYL3	909.02	118.816	-2.93559	0.00233822	3.68	20.288	24.843	127.926
ENSORLT00000011550	ENSORLG00000009208	GAD1	2457.95	309.014	-2.99171	0.00233994	8.929	9.081	39.78	158.453
ENSORLT00000004613	ENSORLG00000003700	4613	160.691	15.5725	-3.36722	0.00239819	0.453	6.943	0.36	27.717
ENSORLT00000016755	ENSORLG00000013363	16755	75.4748	2.01558	-5.22673	0.00239865	0	0.14	0.121	6.538
ENSORLT00000012126	ENSORLG00000009666	12126	1503.39	246.008	-2.61144	0.00240569	83.989	10.713	14.855	209.573
ENSORLT00000006983	ENSORLG00000005547	6983	336.137	44.3092	-2.92337	0.00240688	4.641	2.937	0.573	19.846
ENSORLT00000017213	ENSORLG00000013724	IRX3	778.689	113.508	-2.77826	0.00241157	15.876	8.693	7.641	71.614
ENSORLT00000000421	ENSORLG00000000349	421	1438.22	255.071	-2.49531	0.00242268	40.947	43.341	15.002	180.234
ENSORLT00000005047	ENSORLG00000004031	MYOF	2864.7	518.493	-2.46599	0.00244644	21.727	5.22	2.826	51.336
ENSORLT00000005987	ENSORLG00000004758	NRAP	885.388	137.918	-2.6825	0.00250038	0.199	8.74	0.196	19.246
ENSORLT00000003784	ENSORLG00000003024	3784	164.272	16.1491	-3.34656	0.00256573	0.396	1.019	0.021	4.951
ENSORLT00000020273	ENSORLG00000016197	LOXL2	475.061	61.6438	-2.94608	0.00258875	1.197	3.8	2.593	19.751
ENSORLT00000008386	ENSORLG00000006681	8386	1064.41	156.767	-2.76337	0.00258989	55.595	20.682	31.284	236.992
ENSORLT00000015885	ENSORLG00000012679	15885	180.026	15.688	-3.52047	0.0026249	11.66	1.339	0.386	49.946
ENSORLT00000013781	ENSORLG00000010986	ITGBL1	82.6358	3.33372	-4.63156	0.00271145	0	0.633	0.068	8.07
ENSORLT00000019739	ENSORLG00000015760	PAK6	198.645	18.4051	-3.43201	0.002734	1.868	0.954	0.453	11.778
ENSORLT00000021707	ENSORLG00000017356	21707	9868.91	1998.72	-2.30382	0.00275766	354.823	108.522	20.389	740.353
ENSORLT00000016646	ENSORLG00000013284	16646	177.878	19.928	-3.15802	0.00277502	0.79	3.117	0.046	11.882
ENSORLT00000005205	ENSORLG00000004158	5205	8.16104	180.951	4.4707	0.00286984	8.916	4.67	11.915	0.337
ENSORLT00000016518	ENSORLG00000013177	16518	289.59	40.6996	-2.83092	0.00294295	0.803	3.382	0.505	11.091
ENSORLT00000024909	ENSORLG00000020069	FKBP5	11820.3	1936.57	-2.60969	0.00296792	322.694	42.113	168.828	1047.42
ENSORLT00000010975	ENSORLG00000008738	CD9	317.518	29.9887	-3.40435	0.00300877	1.128	3.685	7.365	45.558
ENSORLT00000015878	ENSORLG00000012675	15878	154.962	12.9325	-3.58284	0.00302845	7.61	2.027	0.175	39.005
ENSORLT00000020160	ENSORLG00000016110	PEAR1	242.327	29.6241	-3.03211	0.0031182	1.534	4.385	0.975	18.896
ENSORLT00000002356	ENSORLG00000001892	FST	676.286	105.077	-2.68619	0.00313422	5.541	17.549	9.445	69.872
ENSORLT00000024923	ENSORLG00000020085	24923	154.962	8.53303	-4.18272	0.00314226	0.785	0.24	2.286	23.133
ENSORLT00000001817	ENSORLG00000001469	1817	11247.4	2138.09	-2.3952	0.00317197	507.198	157.611	120.445	1303.31
ENSORLT00000020244	ENSORLG00000016179	Q6GZK1_ORYLA	778.689	133.718	-2.54186	0.00317407	2.753	42.715	2.186	91.058
ENSORLT00000010102	ENSORLG00000008053	NKD2	469.332	72.855	-2.68751	0.00320807	17.909	2.925	0.569	42.813
ENSORLT00000019556	ENSORLG00000015621	PRPF38B	2311.15	448.165	-2.36651	0.00327401	72.328	25.129	9.059	171.952
ENSORLT00000005737	ENSORLG00000004563	BCL6	705.646	117.35	-2.58813	0.0033387	7.902	9.395	4.06	41.794
ENSORLT00000008352	ENSORLG00000006650	CAPN12	301.048	40.177	-2.90555	0.00335517	6.859	2.757	0.681	24.62
ENSORLT00000009166	ENSORLG00000007307	FAM13A	3111.04	606.048	-2.35989	0.00335578	53.803	12.123	5.723	114.389
ENSORLT00000018884	ENSORLG00000015065	EVPL	1431.78	237.176	-2.59377	0.00339801	12.787	1.548	0.315	27.147
ENSORLT00000012427	ENSORLG00000009908	12427	685.595	90.9012	-2.91499	0.00343425	6.048	23.34	31.862	158.509
ENSORLT00000009274	ENSORLG00000007399	DAPK2	442.836	64.5533	-2.77821	0.00346254	13.265	3.047	2.132	40.067
ENSORLT00000023637	ENSORLG00000018942	23637	357.62	31.5448	-3.50295	0.00346554	1.134	0.126	5.678	28.158
ENSORLT00000009349	ENSORLG00000007457	BAIAP2	886.104	136.895	-2.69441	0.00349899	17.64	6.174	8.806	68.311
ENSORLT00000015209	ENSORLG00000012158	RAB25	411.328	55.0227	-2.90219	0.00351385	7.609	6.991	5.539	49.799
ENSORLT00000005644	ENSORLG00000004494	5644	115.577	7.94971	-3.8618	0.00356526	2.312	1.288	0	18.442
ENSORLT00000021842	ENSORLG00000017468	21842	718.536	116.213	-2.62828	0.0035664	36.459	9.453	8.171	105.979
ENSORLT00000016529	ENSORLG00000013187	LAPTM4B	17.4704	318.962	4.1904	0.0035792	32.579	27.662	57.127	2.034
ENSORLT00000001968	ENSORLG00000001586	REL	807.333	149.692	-2.43117	0.00361122	10.594	17.379	4.536	56.871
ENSORLT00000018304	ENSORLG00000014602	SNIP1	177.878	17.3996	-3.35376	0.00371255	1.08	2.646	0.889	16.248
ENSORLT00000018847	ENSORLG00000015035	ATP8B1	930.503	164.7	-2.49817	0.00371753	11.864	2.511	1.503	28.051
ENSORLT00000015375	ENSORLG00000012283	RGS1	225.141	26.4573	-3.08909	0.00374724	9.342	1.484	0.183	29.69
ENSORLT00000012393	ENSORLG00000009876	VCAN	373.374	57.7866	-2.69181	0.00395721	2.169	0.494	0.051	5.472
ENSORLT00000016488	ENSORLG00000013154	16488	369.794	44.0115	-3.07077	0.00396	4.438	1.473	3.427	26.109
ENSORLT00000002896	ENSORLG00000002334	ST14	1631.57	308.778	-2.40162	0.00399713	32.216	7.762	5.095	74.62
ENSORLT00000006713	ENSORLG00000005324	6713	220.128	26.1896	-3.07127	0.00399745	8.078	1.522	0.164	26.062
ENSORLT00000006878	ENSORLG00000005463	PLEKHN1	518.743	86.7112	-2.58073	0.00402361	13.242	3.949	1.199	34.533
ENSORLT00000016970	ENSORLG00000013537	CARD11	412.76	63.1568	-2.70829	0.00405885	6.896	4.844	1.996	28.987
ENSORLT00000012776	ENSORLG00000010189	PDGFRL	566.722	103.028	-2.4596	0.00411673	5.115	19.867	4.821	54.033
ENSORLT00000006045	ENSORLG00000004804	SHISA5	273.119	33.3765	-3.03263	0.00413069	14.528	2.81	2.834	53.103
ENSORLT00000016640	ENSORLG00000013277	Q91177_ORYLA	218.696	22.0708	-3.30871	0.00418115	0.363	1.206	0.933	8.637
ENSORLT00000001341	ENSORLG00000001085	LGALS7B	62.5849	824.631	3.71986	0.00418751	110.551	85.161	57.297	6.104
ENSORLT00000008881	ENSORLG00000007071	CORO2A	843.854	159.828	-2.40048	0.00426066	19.245	9.51	2.569	52.183
ENSORLT00000018732	ENSORLG00000014930	AVIL	155.678	15.5617	-3.3225	0.00430786	1.414	0.623	0	6.696
ENSORLT00000021739	ENSORLG00000017381	21739	255.933	37.3993	-2.77468	0.00431943	3.342	2.538	0.071	13.046
ENSORLT00000025337	ENSORLG00000020446	SLC7A11	173.581	13.2689	-3.70949	0.00431958	1.568	0.12	1.141	12.948
ENSORLT00000012903	ENSORLG00000010296	LPAR2	497.26	82.6292	-2.58928	0.00434079	17.253	8.035	3.02	54.176
ENSORLT00000002344	ENSORLG00000001881	GDPD2	383.399	55.3804	-2.7914	0.00434188	10.513	1.063	1.379	28.24
ENSORLT00000007107	ENSORLG00000005650	CA6	519.459	85.7254	-2.59922	0.00442005	8.708	6.923	3.139	36.774
ENSORLT00000000448	ENSORLG00000000356	LAMB1	785.134	137.3	-2.51561	0.0044243	4.655	2.495	1.512	15.878
ENSORLT00000002772	ENSORLG00000002231	CDCP1	204.374	17.509	-3.54504	0.00444581	0.719	0.44	1.11	9.33
ENSORLT00000010708	ENSORLG00000008523	TRIM55	201.509	24.9946	-3.01116	0.00445926	0	6.968	1.546	23.599
ENSORLT00000024397	ENSORLG00000019615	SLC31A1	18.9026	293.316	3.9558	0.00461558	32.282	53.303	49.682	2.748
ENSORLT00000014631	ENSORLG00000011667	TNIK	1773.36	359.621	-2.30193	0.00470135	22.865	6.721	2.827	49.965
ENSORLT00000008357	ENSORLG00000006656	NPNT	255.217	24.9736	-3.35325	0.00471437	0.39	1.794	3.049	18.997
ENSORLT00000023704	ENSORLG00000018996	ENO3	3176.92	630.721	-2.33255	0.00472684	6.092	132.275	26.403	274.347
ENSORLT00000016452	ENSORLG00000013126	16452	414.192	67.676	-2.61358	0.00474128	1.761	3.596	1.221	13.267
ENSORLT00000021726	ENSORLG00000017368	21726	87021.2	18084.8	-2.26659	0.00475849	2762.77	1235.73	819.955	7365.08
ENSORLT00000021479	ENSORLG00000017164	21479	90.513	6.08991	-3.89363	0.00478157	0.073	0.808	0	5.024
ENSORLT00000008877	ENSORLG00000007069	IL13RA1	230.869	27.6629	-3.06105	0.00479237	3.594	2.641	1.395	21.082
ENSORLT00000010586	ENSORLG00000008429	NR2F2	44.6823	594.363	3.73357	0.00500102	46.311	35.565	74.9	3.853
ENSORLT00000024910	ENSORLG00000020069	FKBP5	1501.24	245.141	-2.61447	0.00501793	162.48	21.914	102.599	570.745
ENSORLT00000021478	ENSORLG00000017164	21478	89.0808	6.21695	-3.84084	0.00510443	0	0.854	0	4.699
ENSORLT00000020016	ENSORLG00000015991	20016	167.852	1695.83	3.33673	0.00514501	94.673	74.111	94.324	8.511
ENSORLT00000019448	ENSORLG00000015530	JUNB	1542.06	327.984	-2.23316	0.00514678	138.997	77.171	19.259	348.945
ENSORLT00000013386	ENSORLG00000010678	ZBTB7B	800.888	140.697	-2.50901	0.00519192	19.167	9.908	7.919	67.852
ENSORLT00000006996	ENSORLG00000005558	NEXN	292.454	51.2319	-2.5131	0.00519762	0.279	7.6	0.332	15.556
ENSORLT00000009593	ENSORLG00000007656	BCO2	2177.24	483.422	-2.17115	0.00522228	46.445	32.156	6.756	121.488
ENSORLT00000017173	ENSORLG00000013688	Q9PTU7_ORYLA	2586.14	569.419	-2.18323	0.00526712	59.148	34.501	9.009	147.076
ENSORLT00000016824	ENSORLG00000013415	16824	212.967	22.8158	-3.22252	0.00530308	1.386	1.32	1.223	12.494
ENSORLT00000015236	ENSORLG00000012175	JAG1	1302.88	254.327	-2.35695	0.00531789	13.142	6.182	3.688	37.535
ENSORLT00000015454	ENSORLG00000012345	DYSFIP1	146.369	17.1305	-3.09497	0.00542366	1.11	8.836	0.587	30.874
ENSORLT00000003629	ENSORLG00000002905	BDP1	185.755	23.3864	-2.98966	0.00542775	3.023	1.908	0.097	12.958
ENSORLT00000015703	ENSORLG00000012542	JUP	6513.96	1461.46	-2.15613	0.00550528	153.413	84.295	27.67	373.363
ENSORLT00000020601	ENSORLG00000016453	20601	247.34	2867.9	3.53543	0.00556407	288.828	296.405	111.426	19.222
ENSORLT00000008758	ENSORLG00000006973	CHRDL2	243.043	39.5961	-2.61778	0.00558995	2.811	6.755	0.401	20.035
ENSORLT00000015074	ENSORLG00000012038	RASSF6	248.056	33.3223	-2.8961	0.00560605	5.967	3.744	1.618	27.529
ENSORLT00000020185	ENSORLG00000016126	20185	1890.08	404.192	-2.22534	0.00562542	79.13	39.439	13.965	195.643
ENSORLT00000018062	ENSORLG00000014408	CPZ	374.09	69.1673	-2.43522	0.005628	0.647	9.19	0.514	18.473
ENSORLT00000005153	ENSORLG00000004116	DLX3	644.061	118.239	-2.44549	0.00585013	18.55	13.467	6.547	67.653
ENSORLT00000021480	ENSORLG00000017164	21480	97.674	8.02897	-3.60469	0.00590446	0	1.224	0.041	5.689
ENSORLT00000018770	ENSORLG00000014973	HTRA1	2415.7	461.51	-2.38801	0.00594264	40.265	33.408	32.629	182.012
ENSORLT00000020191	ENSORLG00000016135	RAB25	720.684	152.685	-2.23881	0.00596781	28.433	20.56	2.276	76.426
ENSORLT00000014139	ENSORLG00000011281	14139	906.871	188.666	-2.26506	0.00604351	3.961	1.666	0.388	9.067
ENSORLT00000020084	ENSORLG00000016046	20084	199.361	25.1935	-2.98426	0.00604633	5.227	3.842	1.107	26.461
ENSORLT00000006894	ENSORLG00000005471	PLCB3	1098.79	234.285	-2.22958	0.00610633	16.673	6.737	1.571	36.687
ENSORLT00000001319	ENSORLG00000001067	1319	1179.71	220.929	-2.41678	0.00614182	34.838	19.803	18.15	125.762
ENSORLT00000016800	ENSORLG00000013396	PVALB	110.564	6.02226	-4.19843	0.00614698	0	1.659	3.345	37.858
ENSORLT00000008277	ENSORLG00000006596	ARHGEF15	339.717	52.2876	-2.69979	0.00614797	6.448	4.077	2.258	26.971
ENSORLT00000020470	ENSORLG00000016350	RAI2	58.2883	587.856	3.33418	0.00629116	37.381	35.478	65.192	4.505
ENSORLT00000018956	ENSORLG00000015125	TRAF3IP2	390.561	65.2222	-2.58211	0.00642133	21.422	13.284	6.161	78.882
ENSORLT00000005049	ENSORLG00000004031	MYOF	175.729	20.2378	-3.11823	0.00652739	1.062	0.601	0.238	5.466
ENSORLT00000018392	ENSORLG00000014671	18392	576.748	112.899	-2.3529	0.00657109	29.878	12.336	3.059	72.767
ENSORLT00000023983	ENSORLG00000019252	23983	612.553	99.4868	-2.62226	0.00661437	17.592	17.959	20.309	114.403
ENSORLT00000002400	ENSORLG00000001925	ITGA2	603.243	102.197	-2.56139	0.00665038	5.768	1.817	2.399	18.997
ENSORLT00000001405	ENSORLG00000001140	FIBIN	224.424	36.1321	-2.63488	0.00668939	1.594	15.066	2.05	38.958
ENSORLT00000022254	ENSORLG00000017778	SCARA3	304.628	50.7094	-2.58672	0.00673911	5.92	3.473	0.706	19.382
ENSORLT00000013875	ENSORLG00000011060	GPC1	181.458	18.897	-3.26341	0.00675389	0.784	1.802	1.454	13.548
ENSORLT00000021862	ENSORLG00000017487	TMEM54	384.116	60.7352	-2.66093	0.00681645	15.151	2.677	3.394	42.733
ENSORLT00000008991	ENSORLG00000007168	EFEMP1	560.277	115.18	-2.28225	0.00682663	5.426	16.738	3.848	41.492
ENSORLT00000020735	ENSORLG00000016561	20735	5641.03	1265.5	-2.15626	0.00695238	219.124	59.641	35.676	438.888
ENSORLT00000006427	ENSORLG00000005095	PTGS1	413.476	78.0284	-2.40573	0.00700219	4.708	8.154	1.977	25.636
ENSORLT00000013776	ENSORLG00000010984	13776	41.8179	1	-5.38605	0.0070054	0	0	0	6.199
ENSORLT00000021899	ENSORLG00000017511	NT5E	1123.85	245.53	-2.19448	0.00706826	31.974	10.226	2.683	64.076
ENSORLT00000001759	ENSORLG00000001421	HSD17B12	944.109	156.72	-2.59076	0.00707067	16.933	8.933	18.781	89.248
ENSORLT00000024095	ENSORLG00000019351	24095	99.1062	4.90033	-4.33803	0.00731034	0.48	0	0.931	12.01
ENSORLT00000016801	ENSORLG00000013396	PVALB	103.403	6.05007	-4.09518	0.00734583	0	2.191	2.841	35.062
ENSORLT00000005636	ENSORLG00000004487	5636	84.7842	4.94658	-4.09929	0.00740201	1.597	0	0	10.245
ENSORLT00000016227	ENSORLG00000012946	METTL9	1256.33	208.543	-2.5908	0.00740549	13.724	18.983	36.722	141.839
ENSORLT00000020656	ENSORLG00000016500	PAH	744.316	140.677	-2.40353	0.00745103	9.533	12.824	8.214	53.19
ENSORLT00000010642	ENSORLG00000008474	10642	59.7205	2.29033	-4.7046	0.00751891	0	0.449	0.097	8.242
ENSORLT00000006624	ENSORLG00000005252	6624	251.636	38.8039	-2.69707	0.00756841	12.973	6.528	1.84	44.457
ENSORLT00000007935	ENSORLG00000006317	PKP1	169.284	20.9557	-3.01403	0.00760126	4.183	2.297	0.535	18.587
ENSORLT00000016727	ENSORLG00000013340	C5AR1	134.911	12.6258	-3.41757	0.00768361	1.868	1.526	0.907	15.961
ENSORLT00000009113	ENSORLG00000007267	ZNF750	224.424	30.8379	-2.86345	0.00768572	5.559	1.285	0.833	17.942
ENSORLT00000021852	ENSORLG00000017476	S1PR4	138.492	18.5963	-2.89671	0.00787277	0.629	4.47	0.133	13.244
ENSORLT00000010656	ENSORLG00000008484	STEAP4	1161.09	265.537	-2.12849	0.00797911	34.718	20.075	4.804	82.232
ENSORLT00000003687	ENSORLG00000002951	3687	767.947	141.148	-2.44379	0.00803329	16.187	18.676	16.475	92.287
ENSORLT00000009828	ENSORLG00000007844	UCHL1	187.903	1518.58	3.01467	0.00804788	212.576	157.354	311.601	27.934
ENSORLT00000013680	ENSORLG00000010906	P2RY8	802.32	165.251	-2.27952	0.00807064	23.628	20.821	9.657	84.776
ENSORLT00000021594	ENSORLG00000017259	21594	130.615	14.3364	-3.18757	0.00813689	0.663	0.497	0.039	3.657
ENSORLT00000012785	ENSORLG00000010195	12785	364.065	66.5671	-2.45131	0.00821412	5.59	2.054	0.538	14.126
ENSORLT00000008788	ENSORLG00000006993	GALNT6	695.621	137.114	-2.34293	0.00822545	12.278	8.187	4.814	41.33
ENSORLT00000022142	ENSORLG00000017692	22142	1120.27	262.304	-2.09453	0.00822587	11.377	11.825	2.588	35.198
ENSORLT00000004324	ENSORLG00000003476	ZRSR2	497.976	98.6289	-2.33599	0.00823014	10.934	5.194	1.575	28.303
ENSORLT00000012306	ENSORLG00000009805	12306	100.538	7.88054	-3.67331	0.00833194	0.884	0.928	0.267	9.621
ENSORLT00000013728	ENSORLG00000010944	CTNND1	611.121	131.253	-2.21911	0.00845642	11.303	7.354	1.555	29.83
ENSORLT00000001607	ENSORLG00000001304	SCARB1	1816.32	415.341	-2.12865	0.00850798	33.329	40.831	16.764	128.678
ENSORLT00000003805	ENSORLG00000003048	MAL	413.476	71.4784	-2.53222	0.00851865	17.191	8.756	6.647	61.002
ENSORLT00000008314	ENSORLG00000006623	8314	1231.27	270.391	-2.18702	0.00856576	26.502	6.332	3.551	51.791
ENSORLT00000024131	ENSORLG00000019375	TPM2	3152.57	678.628	-2.21584	0.00857821	150.104	52.318	55.02	381.667
ENSORLT00000014285	ENSORLG00000011405	FNDC7	119.873	13.3072	-3.17123	0.00858908	0.985	1.121	0	6.405
ENSORLT00000016076	ENSORLG00000012836	16076	139.208	14.1838	-3.29493	0.00877297	2.877	2.266	1.306	21.749
ENSORLT00000009645	ENSORLG00000007699	PYROXD2	186.471	28.9626	-2.68669	0.00881511	0.339	4.468	0.718	12.044
ENSORLT00000008145	ENSORLG00000006482	ANK1	313.221	62.4398	-2.32665	0.0088803	1.491	35.062	5.998	71.268
ENSORLT00000016897	ENSORLG00000013469	16897	74.0426	4.91948	-3.91178	0.00894413	0.383	1.409	0	10.718
ENSORLT00000016201	ENSORLG00000012927	CASKIN2	704.214	130.025	-2.43722	0.00899871	6.014	3.049	3.601	22.332
ENSORLT00000015733	ENSORLG00000012560	LEPRE1	187.903	28.7368	-2.70902	0.00906769	2.378	1.763	0.099	8.956
ENSORLT00000013720	ENSORLG00000010926	13720	580.328	117.654	-2.30231	0.00909641	3.929	2.133	0.948	11.031
ENSORLT00000007991	ENSORLG00000006359	MYH13	3219.17	632.118	-2.34842	0.00910815	3.526	32.745	0.953	61.61
ENSORLT00000012443	ENSORLG00000009920	TTC22	188.619	20.8625	-3.17649	0.00917817	2.01	0.642	1.434	12.551
ENSORLT00000007747	ENSORLG00000006160	7747	201.509	28.1209	-2.84113	0.00923627	8.213	0.495	0.428	20.671
ENSORLT00000025559	ENSORLG00000020635	SPINK1	301.048	55.0105	-2.45221	0.00931522	39.301	11.329	1.02	88.518
ENSORLT00000000595	ENSORLG00000000488	595	106.267	10.0294	-3.4054	0.00931995	1.65	1.088	0.067	10.227
ENSORLT00000005225	ENSORLG00000004170	CAMK2G	447.849	80.8621	-2.46948	0.00937907	6.149	6.242	4.139	30.053
ENSORLT00000000309	ENSORLG00000000252	309	502.273	100.247	-2.3249	0.00941791	26.619	7.819	3.462	59.745
ENSORLT00000023263	ENSORLG00000018610	LECT2	580.328	121.215	-2.2593	0.00946317	48.302	21.904	7.912	118.369
ENSORLT00000024039	ENSORLG00000019301	24039	437.107	93.8068	-2.22022	0.00949435	17.943	23.216	3.736	67.316
ENSORLT00000008186	ENSORLG00000006522	8186	105.551	6.81158	-3.95381	0.00950765	0.183	0.336	0.678	7.319
ENSORLT00000005303	ENSORLG00000004233	FGF18	59.7205	3.08678	-4.27405	0.00966179	0	1.142	0	10.482
ENSORLT00000014299	ENSORLG00000011418	14299	370.51	74.2266	-2.3195	0.00966735	8.363	12.394	2.785	38.163
ENSORLT00000013298	ENSORLG00000010604	KCNK4	76.1909	5.01871	-3.92423	0.00971126	0.124	0.914	0.132	7.157
ENSORLT00000018194	ENSORLG00000014515	18194	911.884	215.911	-2.07841	0.00972772	12.829	20.404	5.084	52.324
ENSORLT00000010535	ENSORLG00000008388	AGTR2	389.128	76.485	-2.347	0.00979005	16.052	6.343	1.576	38.469
ENSORLT00000000808	ENSORLG00000000655	AMPD1	1613.67	333.398	-2.27502	0.00980022	2.796	40.649	4.803	76.722
ENSORLT00000019684	ENSORLG00000015717	19684	374.806	85.0979	-2.13895	0.00984243	3.226	15.807	1.014	28.85
ENSORLT00000019823	ENSORLG00000015827	WFDC1	95.5257	6.64094	-3.84643	0.0101109	1.131	1.385	1.197	20.461
ENSORLT00000011322	ENSORLG00000009024	MKNK2	2790.22	633.826	-2.13822	0.0101196	91.296	35.604	29.578	219.313
ENSORLT00000021044	ENSORLG00000016820	21044	930.503	192.143	-2.27583	0.01026	58.635	12.436	1.123	107.828
ENSORLT00000000269	ENSORLG00000000217	IL1B	259.514	47.4849	-2.45027	0.0103154	14.411	7.062	0.509	38.033
ENSORLT00000000968	ENSORLG00000000788	968	1368.04	308.048	-2.15088	0.0103178	69.052	23.558	15.966	152.479
ENSORLT00000003217	ENSORLG00000002582	TEF	4763.81	1044.47	-2.18935	0.0104341	80.022	125.884	107.983	473.722
ENSORLT00000015735	ENSORLG00000012560	LEPRE1	207.954	34.5946	-2.58764	0.0104497	5.092	3.451	0.344	17.169
ENSORLT00000020281	ENSORLG00000016206	20281	302.48	56.1182	-2.4303	0.0104817	0.181	1.622	0.509	4.187
ENSORLT00000008191	ENSORLG00000006525	COL11A2	146.369	13.8999	-3.39646	0.010595	0	0.358	0.407	2.953
ENSORLT00000011278	ENSORLG00000008995	11278	164.988	22.0025	-2.90662	0.0107275	11.068	0.847	0.244	28.951
ENSORLT00000019748	ENSORLG00000015771	SPINT1	538.078	113.525	-2.2448	0.0108861	30.325	7.908	3.338	61.734
ENSORLT00000011978	ENSORLG00000009555	EMILIN3	195.78	28.7991	-2.76514	0.0108924	1.594	2.122	0.844	10.332
ENSORLT00000006639	ENSORLG00000005263	6639	1923.74	473.385	-2.02283	0.011059	29.957	17.341	6.449	69.232
ENSORLT00000004116	ENSORLG00000003310	4116	5351.01	1331.89	-2.00633	0.0110634	74.23	162.216	70.002	403.266
ENSORLT00000011519	ENSORLG00000009182	KLHDC6	80.4875	6.98558	-3.52631	0.0110667	0	1.08	0.042	4.876
ENSORLT00000020312	ENSORLG00000016200	MYH9	381.967	71.1241	-2.42504	0.0110936	3.076	0.716	0.565	7.415
ENSORLT00000001299	ENSORLG00000001055	1299	524.472	110.812	-2.24276	0.0113453	80.602	53.729	22.279	237.538
ENSORLT00000020870	ENSORLG00000016681	GALNT13	1	48.0155	5.58543	0.0113767	2.956	1.177	3.873	0
ENSORLT00000008860	ENSORLG00000007053	8860	25.3475	371.596	3.87382	0.0114132	13.889	41.538	31.469	1.904
ENSORLT00000010744	ENSORLG00000008557	C15orf26	296.751	55.9704	-2.40652	0.0114758	17.422	4.813	0.995	38.677
ENSORLT00000010469	ENSORLG00000008336	PKP1	814.494	177.373	-2.19911	0.0115009	25.514	10.752	7.186	63.566
ENSORLT00000000277	ENSORLG00000000224	277	7.44494	146.61	4.29958	0.011578	21.3	10.706	6.304	0.539
ENSORLT00000012749	ENSORLG00000010169	Q9DEF2_ORYLA	195.78	24.9597	-2.97156	0.0116095	1.979	1.501	1.796	14.054
ENSORLT00000013139	ENSORLG00000010481	PBLD	1	49.0032	5.6148	0.0119378	4.835	9.589	10.848	0
ENSORLT00000002724	ENSORLG00000002192	SFRS18	2339.8	530.92	-2.13982	0.0119848	38.287	20.038	18.909	109.697
ENSORLT00000019289	ENSORLG00000015413	POF1B	470.048	97.509	-2.2692	0.0120242	31.059	5.759	3.2	60.293
ENSORLT00000025397	ENSORLG00000020497	MYH13	28684.5	5693.33	-2.33293	0.0120967	34.178	338.26	3.868	614.746
ENSORLT00000011951	ENSORLG00000009528	11951	106.983	9.00175	-3.57104	0.0122646	2.267	0.463	0.9	15.333
ENSORLT00000018868	ENSORLG00000015056	18868	331.124	65.5267	-2.33722	0.0123241	0.83	22.376	7.583	52.462
ENSORLT00000007429	ENSORLG00000005910	FTSJ3	1009.99	246.868	-2.03253	0.012347	17.314	9.625	2.941	38.659
ENSORLT00000024024	ENSORLG00000019281	PLEKHG5	1190.45	234.712	-2.34254	0.0124104	8.534	6.755	10.636	43.663
ENSORLT00000012615	ENSORLG00000010059	12615	162.123	21.8506	-2.89134	0.0124142	3.053	0.831	0.449	10.463
ENSORLT00000021497	ENSORLG00000017182	KIAA1522	231.585	39.4591	-2.55312	0.012431	13.913	5.589	1.932	40.269
ENSORLT00000009892	ENSORLG00000007887	CRISPLD2	125.602	17.9405	-2.80757	0.0125286	0.781	2.989	0.155	9.311
ENSORLT00000017572	ENSORLG00000014015	PLAU	175.729	26.2889	-2.74083	0.0125408	5.754	1.106	0.239	15.094
ENSORLT00000017814	ENSORLG00000014201	SAMSN1	558.129	122.74	-2.18499	0.0125533	19.982	13.894	5.647	57.594
ENSORLT00000011031	ENSORLG00000008784	GALNTL1	140.64	1176.27	3.06414	0.0125888	42.661	58.524	89.332	7.589
ENSORLT00000022476	ENSORLG00000017956	CD200	534.497	120.395	-2.1504	0.0127644	6.808	19.083	6.353	47.13
ENSORLT00000007097	ENSORLG00000005643	KLF4	224.424	36.7017	-2.61231	0.0129708	4.09	3.758	1.804	19.434
ENSORLT00000015223	ENSORLG00000012163	ATP2A1	1881.49	368.155	-2.35349	0.0130353	2.072	20.541	28.926	90.415
ENSORLT00000002437	ENSORLG00000001958	ADAMTS12	170.717	23.802	-2.84245	0.0130989	0.468	0.802	0.396	4.051
ENSORLT00000000605	ENSORLG00000000492	LNX1	1030.76	222.403	-2.21246	0.0131619	19.075	7.043	8.439	51.506
ENSORLT00000025504	ENSORLG00000020589	25504	101.971	7.72793	-3.72193	0.013223	0.997	1.629	2.464	25.695
ENSORLT00000012922	ENSORLG00000010308	PDE4B	598.231	115.178	-2.37683	0.0133513	7.529	5.373	6.617	33.423
ENSORLT00000022936	ENSORLG00000018317	22936	312.505	47.4716	-2.71874	0.0134798	9.512	6.659	12.95	64.819
ENSORLT00000001254	ENSORLG00000001020	HAPLN1	86.9325	8.01471	-3.43917	0.0135538	0.547	1.507	0.217	8.99
ENSORLT00000023388	ENSORLG00000018721	RNH1	1539.19	342.106	-2.16966	0.0135558	64.777	60.636	56.637	268.624
ENSORLT00000002770	ENSORLG00000002231	CDCP1	500.124	111.172	-2.1695	0.0136475	10.944	3.282	1.207	21.783
ENSORLT00000008192	ENSORLG00000006527	ZRANB2	786.566	150.488	-2.38592	0.0136684	20.085	14.388	24.422	102.377
ENSORLT00000012945	ENSORLG00000010331	12945	159.975	24.0551	-2.73343	0.0137093	2.968	0.952	0.112	8.603
ENSORLT00000024514	ENSORLG00000019722	CAPN9	1388.09	303.135	-2.19507	0.0137286	24.107	10.116	13.504	70.725
ENSORLT00000001024	ENSORLG00000000835	CDC42EP3	212.967	37.1911	-2.5176	0.0137317	8.053	5.79	1.483	28.41
ENSORLT00000015225	ENSORLG00000012163	ATP2A1	2293.96	480.457	-2.25536	0.0137693	2.686	22.801	25.346	82.721
ENSORLT00000014331	ENSORLG00000011443	LOXL4	376.238	76.4516	-2.29903	0.0137702	1.955	5.321	2.271	15.599
ENSORLT00000011289	ENSORLG00000009000	11289	220.128	46.6281	-2.23907	0.0139285	1.264	8.456	0.721	16.31
ENSORLT00000018187	ENSORLG00000014510	MCAM	364.781	75.292	-2.27646	0.0140156	8.499	4.184	1.64	22.122
ENSORLT00000022391	ENSORLG00000017886	COLEC12	132.763	17.1527	-2.95235	0.0140164	0.656	1.607	0.502	7.352
ENSORLT00000004376	ENSORLG00000003512	WISP1	177.162	28.0655	-2.6582	0.0141531	2.815	4.434	1.348	18.079
ENSORLT00000010276	ENSORLG00000008184	TLR3	106.267	10.4676	-3.34369	0.0141536	0.704	0.332	0.201	4.366
ENSORLT00000014978	ENSORLG00000011955	ESRP2	1014.29	239.854	-2.08024	0.0141812	26.312	7.584	5.273	52.207
ENSORLT00000009670	ENSORLG00000007719	GRIA1	3.14831	190.545	5.91941	0.0141862	12.681	9.774	1.818	0.087
ENSORLT00000019330	ENSORLG00000015436	TJP3	374.806	75.2669	-2.31606	0.0141933	6.941	1.46	1.042	14.825
ENSORLT00000016738	ENSORLG00000013351	ANGPTL2	167.852	23.418	-2.8415	0.0142914	2.984	1.297	0.917	12.298
ENSORLT00000020163	ENSORLG00000016113	LMNA	2307.57	535.305	-2.10794	0.0144462	42.524	39.158	35.33	165.053
ENSORLT00000011856	ENSORLG00000009461	11856	259.514	51.5915	-2.3306	0.0144911	9.75	7.058	1.33	29.239
ENSORLT00000024673	ENSORLG00000019864	ECM2	144.937	27.2182	-2.41278	0.0146575	1.438	16.211	0.152	31.702
ENSORLT00000018096	ENSORLG00000014445	GRHL3	215.115	35.9921	-2.57936	0.0146677	10.61	3.781	2.043	31.625
ENSORLT00000005893	ENSORLG00000004681	ARHGAP6	406.315	85.6102	-2.24674	0.0146861	3.048	7.641	3.302	21.996
ENSORLT00000024771	ENSORLG00000019946	24771	213.683	40.4832	-2.40007	0.0147906	2.996	3.158	0.48	11.346
ENSORLT00000018211	ENSORLG00000014530	PRDX6	1027.89	7261.62	2.8206	0.0152188	1123.15	997.264	890.339	138.956
ENSORLT00000005866	ENSORLG00000004650	PTPRD	359.768	71.0212	-2.34074	0.0153051	1.215	1.757	1.017	6.677
ENSORLT00000017938	ENSORLG00000014306	17938	182.174	27.9719	-2.70327	0.0153568	3.921	2.001	1.153	15.108
ENSORLT00000000547	ENSORLG00000000444	TUFT1	345.446	72.4348	-2.25371	0.0157254	31.436	5.081	2.196	57.572
ENSORLT00000011438	ENSORLG00000009119	AHSG	7.44494	115.88	3.96023	0.0158642	5.704	11.388	10.794	0.521
ENSORLT00000023889	ENSORLG00000019169	23889	298.899	58.8308	-2.34502	0.0159244	21.179	1.883	1.537	38.958
ENSORLT00000015955	ENSORLG00000012736	PKN3	296.751	59.092	-2.32822	0.0159371	5.957	0.791	0.42	11.24
ENSORLT00000008021	ENSORLG00000006382	8021	177.162	25.7303	-2.78353	0.01598	8.042	2.396	2.532	29.314
ENSORLT00000003760	ENSORLG00000003014	TSC22D3	737.155	136.234	-2.43588	0.0160542	13.984	8.748	23.314	83.849
ENSORLT00000010735	ENSORLG00000008549	10735	275.984	51.1218	-2.43257	0.0161591	9.913	0.573	1.139	19.69
ENSORLT00000003857	ENSORLG00000003095	3857	226.573	38.5058	-2.55682	0.0162782	3.85	2.153	1.507	14.457
ENSORLT00000020498	ENSORLG00000016367	BTBD11	298.899	60.9614	-2.29369	0.0163081	4.034	2.203	0.824	11.087
ENSORLT00000021443	ENSORLG00000017138	CCDC28B	3.14831	71.067	4.49653	0.0163903	3.926	6.469	11.111	0.223
ENSORLT00000009855	ENSORLG00000007864	9855	55.4239	457.572	3.04542	0.0164118	59.211	40.622	91.155	7.592
ENSORLT00000007104	ENSORLG00000005651	CCDC50	511.582	111.518	-2.19769	0.0165792	16.157	6.304	4.958	40.23
ENSORLT00000002545	ENSORLG00000002040	PPP1R3A	94.0935	9.16374	-3.36009	0.016702	1.716	1.401	0.606	13.59
ENSORLT00000007946	ENSORLG00000006326	7946	419.205	80.6795	-2.37738	0.0168977	17.093	7.911	10.76	60.814
ENSORLT00000016892	ENSORLG00000013465	NAPSB	878.227	5316.64	2.59785	0.0169251	304.755	302.039	529.495	62.653
ENSORLT00000013834	ENSORLG00000011023	SLC25A30	134.911	17.6323	-2.93572	0.0170245	1.843	2.431	1.276	14.535
ENSORLT00000007981	ENSORLG00000006351	7981	112.712	15.6988	-2.84392	0.0171292	1.362	3.523	0.401	12.946
ENSORLT00000007423	ENSORLG00000005904	7423	117.009	12.6972	-3.20403	0.0172246	1.01	0.787	0.729	8.152
ENSORLT00000015220	ENSORLG00000012163	ATP2A1	2404.24	515.589	-2.22129	0.0174699	2.769	21.41	28.191	83.526
ENSORLT00000009308	ENSORLG00000007428	SH2D2A	192.916	34.2884	-2.49218	0.0175034	7.834	1.411	0.305	16.928
ENSORLT00000001983	ENSORLG00000001595	ATP11C	200.077	29.8084	-2.74676	0.017518	1.69	0.575	0.944	7.154
ENSORLT00000020049	ENSORLG00000016016	TUBA1	156.395	1170.45	2.9038	0.0176927	105.693	97.872	70.041	11.808
ENSORLT00000004322	ENSORLG00000003475	TUBB6	8.87714	120.999	3.76876	0.0177713	15.187	5.258	10.662	0.664
ENSORLT00000000316	ENSORLG00000000256	316	353.323	78.1385	-2.17688	0.017873	24.345	5.516	1.942	44.982
ENSORLT00000011325	ENSORLG00000009028	11325	386.98	87.3592	-2.14723	0.0179286	7.506	1.851	0.7	13.951
ENSORLT00000022320	ENSORLG00000017833	AIM1	2087.01	489.943	-2.09075	0.0179476	38.232	5.285	14.807	79.199
ENSORLT00000004089	ENSORLG00000003284	MRC2	1027.18	244.787	-2.06909	0.0180868	4.909	8.561	5.848	26.784
ENSORLT00000015830	ENSORLG00000012633	TMEM30B	334.704	68.183	-2.2954	0.0181376	16.782	2.448	2.75	34.03
ENSORLT00000001192	ENSORLG00000000976	TCF7	319.666	66.578	-2.26345	0.0182846	9.585	3.102	1.771	22.062
ENSORLT00000002898	ENSORLG00000002336	TGFB2	443.552	107.283	-2.04769	0.0184407	1.395	20.515	6.588	39.404
ENSORLT00000011882	ENSORLG00000009481	PLA2G4A	659.099	152.101	-2.11547	0.0184571	8.998	8.529	5.876	33.092
ENSORLT00000009697	ENSORLG00000007742	SEMA5A	244.475	54.3644	-2.16895	0.0184631	0.796	4.012	0.726	8.249
ENSORLT00000000864	ENSORLG00000000703	CILP2	340.433	74.1711	-2.19844	0.0187616	0.13	6.371	0.872	11.264
ENSORLT00000003869	ENSORLG00000003106	TWF1	527.336	98.2304	-2.42448	0.0187694	10.236	4.628	12.517	49.109
ENSORLT00000019490	ENSORLG00000015566	19490	312.505	73.9804	-2.07867	0.0188711	25.958	48.289	9.162	114.648
ENSORLT00000025725	ENSORLG00000020768	25725	209.386	35.0844	-2.57726	0.0189274	33.264	7.409	9.286	96.498
ENSORLT00000006053	ENSORLG00000004809	6053	2467.26	545.399	-2.17753	0.0191475	90.229	91.56	157.273	513.19
ENSORLT00000005673	ENSORLG00000004510	ELANE	139.208	14.9148	-3.22243	0.0191744	1.531	1.172	3.344	20.254
ENSORLT00000003666	ENSORLG00000002935	CLDN4	740.735	172.094	-2.10576	0.0191786	62.881	14.497	18.673	131.419
ENSORLT00000005539	ENSORLG00000004412	IFFO2	256.649	50.1324	-2.35598	0.0193634	5.615	4.953	2.557	21.983
ENSORLT00000016037	ENSORLG00000012808	16037	240.179	41.2865	-2.54037	0.0194404	8.347	3.916	4.701	32.521
ENSORLT00000018387	ENSORLG00000014669	18387	921.194	212.467	-2.11626	0.0195457	3.73	60.69	9.085	105.129
ENSORLT00000016795	ENSORLG00000013393	16795	217.979	39.0571	-2.48054	0.0196746	1.156	6.608	3.468	21.337
ENSORLT00000022536	ENSORLG00000017998	ITGB1BP3	1099.5	251.838	-2.12628	0.0196856	8.667	111.771	13.284	191.838
ENSORLT00000015922	ENSORLG00000012708	LYN	115.577	13.5722	-3.09012	0.0202715	0.766	1.172	0.861	8.396
ENSORLT00000018241	ENSORLG00000014551	18241	78.3392	5.02736	-3.96186	0.0203376	0.122	0.074	0.354	3.601
ENSORLT00000005963	ENSORLG00000004738	PARD3	209.386	40.1864	-2.38139	0.0203885	5.043	2.493	0.89	14.116
ENSORLT00000015957	ENSORLG00000012740	15957	153.53	27.0641	-2.50407	0.0204992	1.871	4.045	0.874	12.852
ENSORLT00000014729	ENSORLG00000011753	ABI3BP	445.701	98.7457	-2.17429	0.0205616	0.417	7.531	0.723	12.92
ENSORLT00000020666	ENSORLG00000016507	OLFML2A	350.459	74.745	-2.2292	0.0208948	4.514	3.141	2.124	14.911
ENSORLT00000018100	ENSORLG00000014446	18100	195.064	36.6965	-2.41024	0.0209876	11.45	5.195	1.796	31.505
ENSORLT00000006867	ENSORLG00000005455	GLI1	212.251	48.4322	-2.13173	0.0210095	0.774	2.679	0.321	5.442
ENSORLT00000004582	ENSORLG00000003679	ILDR2	177.162	30.3871	-2.54353	0.0212644	1.786	2.953	1.418	12.041
ENSORLT00000013833	ENSORLG00000011023	SLC25A30	124.886	15.0539	-3.05241	0.0213569	1.134	1.737	1.726	13.447
ENSORLT00000010561	ENSORLG00000008408	10561	404.883	89.4134	-2.17894	0.0213741	3.77	3.492	2.337	14.216
ENSORLT00000015582	ENSORLG00000012445	ALPK3	129.183	24.173	-2.41794	0.0215333	0.253	1.393	0.084	3.101
ENSORLT00000021542	ENSORLG00000017212	TMEM19	138.492	949.187	2.77689	0.0216064	50.447	123.604	91.584	12.797
ENSORLT00000003958	ENSORLG00000003178	3958	626.159	131.356	-2.25305	0.0216931	17.02	1.069	2.047	29.842
ENSORLT00000021316	ENSORLG00000017035	Q3V615_ORYLA	121.305	20.384	-2.57314	0.0217003	4.172	4.046	0	16.011
ENSORLT00000009982	ENSORLG00000007954	9982	116.293	17.7713	-2.71014	0.0217149	0.746	1.336	0.213	5.067
ENSORLT00000003258	ENSORLG00000002613	GRHL2	376.238	89.8258	-2.06644	0.0217576	9.215	4.362	1.515	20.056
ENSORLT00000019893	ENSORLG00000015885	AP1S1	205.806	38.5036	-2.41822	0.0218732	14.2	7.163	3.833	43.662
ENSORLT00000000629	ENSORLG00000000511	IRF6	564.574	140.271	-2.00894	0.0220436	18.714	6.49	3.755	36.872
ENSORLT00000021595	ENSORLG00000017260	MYLK4	106.983	16.2648	-2.71756	0.0221337	0	5.022	0.781	13.306
ENSORLT00000014634	ENSORLG00000011671	PLXDC1	118.441	18.54	-2.67546	0.0224819	2.78	5.24	0.906	19.231
ENSORLT00000013951	ENSORLG00000011122	LRRC7	1.7161	60.7041	5.14458	0.0226425	0.35	2.145	1.821	0.017
ENSORLT00000016238	ENSORLG00000012958	IL17D	76.907	9.21295	-3.06138	0.0226613	0.716	3.803	0.126	13.878
ENSORLT00000001127	ENSORLG00000000924	1127	32.5086	262.264	3.01213	0.0227319	28.556	45.453	51.095	5.028
ENSORLT00000004471	ENSORLG00000003577	4471	182.89	25.7877	-2.82622	0.0230732	0.941	0.546	1.338	6.899
ENSORLT00000017699	ENSORLG00000014111	PDLIM1	402.734	94.9454	-2.08466	0.0231289	18.093	11.372	5.997	48.392
ENSORLT00000007661	ENSORLG00000006085	7661	177.878	37.4631	-2.24734	0.0235314	0.482	1.459	0.242	3.432
ENSORLT00000005522	ENSORLG00000004402	TP73	212.967	44.9052	-2.24567	0.0236942	3.492	3.534	0.965	12.32
ENSORLT00000002554	ENSORLG00000002049	GCNT4	440.688	108.23	-2.02565	0.0239354	16.55	8.871	4.32	38.692
ENSORLT00000001882	ENSORLG00000001517	VPS4B	280.281	61.8091	-2.18098	0.024078	11.29	2.47	1.334	21.555
ENSORLT00000014424	ENSORLG00000011513	IL17RE	275.268	60.0933	-2.19556	0.0247353	31.88	3.15	2.722	53.989
ENSORLT00000002953	ENSORLG00000002376	C20orf151	119.157	17.3245	-2.78198	0.024775	7.379	1.458	0.756	21.533
ENSORLT00000016476	ENSORLG00000013144	16476	238.746	39.6838	-2.58886	0.0247964	3.798	1.135	3.433	16.863
ENSORLT00000017129	ENSORLG00000013654	17129	95.5257	14.3506	-2.73477	0.0248428	1.264	1.659	0	6.532
ENSORLT00000016477	ENSORLG00000013144	16477	235.882	42.0295	-2.48859	0.0249404	3.84	2.016	2.953	16.443
ENSORLT00000010863	ENSORLG00000008656	CASQ1	234.45	53.6457	-2.12774	0.0252562	0.455	12.136	1.387	20.353
ENSORLT00000015783	ENSORLG00000012597	LYST	1175.41	6615.03	2.49258	0.0254834	43.743	77.623	77.835	11.776
ENSORLT00000004350	ENSORLG00000003493	SLC6A20	205.09	39.4311	-2.37885	0.0259335	0.638	4.2	2.195	12.458
ENSORLT00000019738	ENSORLG00000015760	PAK6	48.2629	2.13548	-4.49828	0.0259507	0.106	0	0.168	3.828
ENSORLT00000006471	ENSORLG00000005129	GFPT2	440.688	103.414	-2.09133	0.0259721	9.278	3.789	3.453	22.633
ENSORLT00000008257	ENSORLG00000006577	8257	72.6104	8.52286	-3.09077	0.026008	0	1.203	0.12	4.143
ENSORLT00000025450	ENSORLG00000020542	DENND2D	423.501	105.658	-2.00296	0.0262659	34.62	6.426	4.073	56.562
ENSORLT00000006486	ENSORLG00000005144	MAP3K12	1.7161	47.4625	4.78958	0.0262845	1.133	1.52	3.027	0.03
ENSORLT00000001181	ENSORLG00000000967	1181	72.6104	6.85783	-3.40435	0.026312	1.876	0.766	0.331	11.428
ENSORLT00000006349	ENSORLG00000005037	Q3V629_ORYLA	89.7969	12.6585	-2.82656	0.0263264	2.46	2.21	0	11.148
ENSORLT00000004088	ENSORLG00000003288	ENC1	197.929	1236.88	2.64366	0.0264317	79.285	92.222	74.612	12.854
ENSORLT00000008442	ENSORLG00000006724	APCDD1L	160.691	34.7933	-2.20741	0.0266753	0.53	6.754	1.066	12.962
ENSORLT00000015491	ENSORLG00000012376	PSTPIP1	240.895	49.7813	-2.27473	0.0267936	5.622	4.878	3.038	21.512
ENSORLT00000008031	ENSORLG00000006392	ZNF185	172.865	29.8753	-2.53262	0.0269859	9.624	2.358	2.944	28.143
ENSORLT00000007930	ENSORLG00000006314	TNNT2	68.3138	7.52083	-3.18321	0.0270379	0.827	2.279	0.109	10.652
ENSORLT00000012746	ENSORLG00000010166	SLC7A2	422.069	102.884	-2.03645	0.0272051	2.267	8.256	4.302	20.306
ENSORLT00000001477	ENSORLG00000001198	1477	51.1273	2.23471	-4.51594	0.0272089	0	0	0.436	6.314
ENSORLT00000004659	ENSORLG00000003739	LAMC3	147.085	22.9872	-2.67775	0.0276465	0.499	1.53	1.124	6.982
ENSORLT00000019177	ENSORLG00000015312	19177	215.831	45.8421	-2.23516	0.0276565	18.395	3.038	1.532	33.997
ENSORLT00000020751	ENSORLG00000016573	Q766Z9_ORYLA	107.699	11.34	-3.24752	0.0278393	0.166	0.61	1.142	6.777
ENSORLT00000002465	ENSORLG00000001979	PAICS	1330.09	8181.1	2.62077	0.02821	289.398	400.6	215.738	47.948
ENSORLT00000010213	ENSORLG00000008133	KLC2	10.3094	117.39	3.50929	0.028383	9.527	3.863	5.516	0.489
ENSORLT00000001695	ENSORLG00000001371	1695	9.59325	111.785	3.54257	0.028579	13.151	8.83	10.846	0.832
ENSORLT00000013382	ENSORLG00000010674	13382	5.29662	77.7863	3.87637	0.0287892	1.161	2.203	3.174	0.123
ENSORLT00000000960	ENSORLG00000000781	ABCC5	558.129	133.575	-2.06295	0.0290377	3.792	3.682	3.599	15.261
ENSORLT00000007864	ENSORLG00000006258	7864	87.6486	9.54413	-3.19905	0.0290536	4.396	0.769	1.33	20.831
ENSORLT00000006382	ENSORLG00000005064	6382	59.0044	4.23581	-3.80011	0.0290719	1.952	0.478	0.62	17.338
ENSORLT00000013178	ENSORLG00000010511	CLIC3	183.606	34.5563	-2.4096	0.0291311	8.608	3.013	2.604	24.563
ENSORLT00000022509	ENSORLG00000017972	Q02528_ORYLA	197.212	44.6489	-2.14305	0.0291594	3.347	2.785	0.535	9.487
ENSORLT00000017746	ENSORLG00000014148	17746	260.946	1492.81	2.51621	0.0295328	163.123	87.406	107.244	20.228
ENSORLT00000004229	ENSORLG00000003402	HOMER2	279.564	63.2309	-2.14448	0.0295894	8.856	2.471	1.95	18.702
ENSORLT00000019099	ENSORLG00000015246	GRB2	59.0044	4.06741	-3.85864	0.02963	0.233	0.285	0.308	5.169
ENSORLT00000004169	ENSORLG00000003356	4169	154.962	30.912	-2.32568	0.029744	12.758	2.866	0.225	25.066
ENSORLT00000012760	ENSORLG00000010176	AQP3	4061.31	964.092	-2.0747	0.029768	299.152	50.953	18.432	478.886
ENSORLT00000017104	ENSORLG00000013633	17104	547.387	129.279	-2.08207	0.0297701	8.462	3.525	5.137	23.599
ENSORLT00000004320	ENSORLG00000003472	4320	56.14	3.86183	-3.86167	0.0301269	1.068	0	0.188	7.515
ENSORLT00000021157	ENSORLG00000016909	21157	137.776	23.3601	-2.5602	0.0301506	25.06	7.675	5.16	72.897
ENSORLT00000017079	ENSORLG00000013615	CBLC	161.407	35.8992	-2.16868	0.030159	7.893	7.196	0.486	22.543
ENSORLT00000025265	ENSORLG00000020385	25265	6.72883	99.0943	3.88037	0.0304027	8.624	16.869	6.554	0.61
ENSORLT00000013519	ENSORLG00000010779	PLXDC2	519.459	121.649	-2.09429	0.0305504	8.063	8.213	9.113	35.961
ENSORLT00000009094	ENSORLG00000007248	MACC1	158.543	33.0874	-2.26052	0.0305626	2.408	1.756	0.304	6.916
ENSORLT00000019665	ENSORLG00000015701	19665	318.234	73.8954	-2.10653	0.0307774	14.644	2.503	3.065	27.572
ENSORLT00000009571	ENSORLG00000007636	AFAP1L1	230.869	55.1144	-2.06658	0.0307834	3.349	4.023	1.113	11.559
ENSORLT00000018348	ENSORLG00000014640	ZBTB16	349.026	70.8085	-2.30134	0.0314517	4.895	5.412	8.787	31.815
ENSORLT00000013359	ENSORLG00000010651	13359	349.743	78.7584	-2.15079	0.0314876	6.811	6.068	5.901	27.555
ENSORLT00000003711	ENSORLG00000002966	F8	175.013	39.1887	-2.15895	0.0315335	0.903	1.382	0.284	3.758
ENSORLT00000014822	ENSORLG00000011829	TGOLN2	518.743	125.18	-2.05101	0.0315508	31.775	13.324	17.727	84.537
ENSORLT00000003788	ENSORLG00000003028	SLC29A2	354.039	87.7771	-2.01199	0.0317136	14.867	4.821	3.357	29.548
ENSORLT00000002141	ENSORLG00000001713	PFKM	1640.16	391.73	-2.0659	0.0317301	0.77	45.451	7.499	74.381
ENSORLT00000025201	ENSORLG00000020329	25201	79.0553	10.8051	-2.87115	0.031767	6.599	7.349	0.318	35.851
ENSORLT00000010712	ENSORLG00000008528	GPR31	127.034	21.3083	-2.57573	0.0319997	4.167	1.201	0.714	11.828
ENSORLT00000023356	ENSORLG00000018689	PIM2	111.28	617.703	2.47272	0.0320712	37.833	61.586	83.072	10.94
ENSORLT00000017799	ENSORLG00000014184	CTPS	299.615	61.0618	-2.29477	0.0320932	6.56	0.618	3.168	16.483
ENSORLT00000022172	ENSORLG00000017714	SYNE2	132.047	20.0975	-2.71596	0.0322257	0.094	1.093	0.845	4.71
ENSORLT00000002588	ENSORLG00000002069	SNAP91	6.72883	105.922	3.9765	0.032265	2.933	3.118	7.119	0.243
ENSORLT00000016918	ENSORLG00000013491	SMOC2	122.738	19.6428	-2.64351	0.0327515	1.224	2.318	1.296	10.373
ENSORLT00000003719	ENSORLG00000002978	3719	273.119	65.9199	-2.05075	0.0328126	6.984	1.801	0.973	12.763
ENSORLT00000006706	ENSORLG00000005318	6706	142.789	25.4179	-2.48997	0.0330096	0.907	2.222	1.16	8.203
ENSORLT00000012467	ENSORLG00000009937	LEPR	864.621	207.936	-2.05593	0.033105	19.201	3.36	0.968	30.229
ENSORLT00000017577	ENSORLG00000014022	FAM101A	170.717	36.1819	-2.23826	0.0331247	6.846	3.387	1.045	17.106
ENSORLT00000025214	ENSORLG00000020338	25214	214.399	36.982	-2.5354	0.0335504	1.743	2.535	4.613	17.795
ENSORLT00000022265	ENSORLG00000017787	22265	117.725	18.4765	-2.67166	0.0336221	3.418	1.639	1.18	13.282
ENSORLT00000010090	ENSORLG00000008043	RILP	268.823	58.2164	-2.20716	0.0336353	7.544	5.189	5.115	27.14
ENSORLT00000020178	ENSORLG00000016124	SNAP25	1	102.537	6.68	0.0341489	0.775	18.506	24.609	0
ENSORLT00000019053	ENSORLG00000015206	ADAMTS8	129.899	25.9422	-2.32401	0.0343814	1.081	1.788	0.343	5.335
ENSORLT00000013828	ENSORLG00000011023	SLC25A30	109.132	15.7511	-2.79255	0.0344522	1.521	2.485	1.79	13.995
ENSORLT00000023484	ENSORLG00000018802	23484	177.162	40.5859	-2.12601	0.0349297	6.05	3.037	0.525	13.377
ENSORLT00000007209	ENSORLG00000005735	ATP10B	224.424	45.3387	-2.30742	0.0350283	2.44	0.627	1.104	6.732
ENSORLT00000010162	ENSORLG00000008095	EPS8L1	248.056	58.3037	-2.089	0.0353814	5.309	1.827	1.169	11.283
ENSORLT00000008372	ENSORLG00000006669	PRPS2	20.3348	228.253	3.48861	0.0354111	11.79	37.187	22.098	2.006
ENSORLT00000003799	ENSORLG00000003041	3799	426.366	100.795	-2.08067	0.0355492	12.158	9.245	11.172	45.513
ENSORLT00000003264	ENSORLG00000002616	CNTN5	155.678	29.6929	-2.39038	0.0356899	0.278	1.819	0.958	5.496
ENSORLT00000015770	ENSORLG00000012591	DERL2	24.6314	188.341	2.93477	0.0358663	33.368	24.089	29.55	3.594
ENSORLT00000022853	ENSORLG00000018249	O42118_ORYLA	118.441	16.3228	-2.85921	0.0359101	2.031	1.067	2.074	13.048
ENSORLT00000015065	ENSORLG00000012030	STYK1	124.17	21.8506	-2.50657	0.0359264	4.773	1.299	0.702	12.504
ENSORLT00000023641	ENSORLG00000018944	ETV5	94.8096	697.348	2.87877	0.0361107	70.402	201.356	160.853	19.449
ENSORLT00000001032	ENSORLG00000000839	SUZ12	760.786	161.118	-2.23937	0.0363454	5.136	2.616	13.078	33.574
ENSORLT00000003548	ENSORLG00000002840	B3GNT1	5.29662	72.7032	3.77887	0.0364227	6.026	5.424	8.855	0.405
ENSORLT00000015083	ENSORLG00000012047	P2RX5	69.746	7.45807	-3.22524	0.0366298	0.644	0.658	0.341	5.653
ENSORLT00000002805	ENSORLG00000002258	EEF1A1	3.14831	160.808	5.67462	0.0369879	3.612	12.495	21.938	0.175
ENSORLT00000000327	ENSORLG00000000268	JMJD8	89.7969	484.655	2.43222	0.0374531	56.866	42.784	73.06	10.506
ENSORLT00000004864	ENSORLG00000003890	NID2	180.026	42.4794	-2.08337	0.0375035	7.42	7.272	1.746	22.601
ENSORLT00000018629	ENSORLG00000014857	18629	211.535	1096.09	2.3734	0.0375518	107.974	103.816	123.768	21.277
ENSORLT00000013533	ENSORLG00000010789	RAB38	177.162	2213.68	3.64331	0.0382467	199.497	261.14	518.818	26.329
ENSORLT00000021616	ENSORLG00000017277	PRRG2	354.755	88.2321	-2.00745	0.0383109	19.241	9.562	8.938	49.164
ENSORLT00000003177	ENSORLG00000002554	3177	106.267	19.786	-2.42515	0.0383115	3.673	3.477	0.442	13.455
ENSORLT00000005871	ENSORLG00000004650	PTPRD	225.141	53.7417	-2.06671	0.0384344	0.546	1.732	0.762	4.256
ENSORLT00000001625	ENSORLG00000001317	ANKRD43	109.848	19.7894	-2.4727	0.0384454	6.244	0.933	0	12.692
ENSORLT00000003716	ENSORLG00000002973	MORC4	188.619	45.4624	-2.05273	0.0385539	8.859	3.284	0.617	16.745
ENSORLT00000013537	ENSORLG00000010788	SGSM3	251.636	1316.17	2.38694	0.0389983	65.972	65.991	64.534	12.291
ENSORLT00000017111	ENSORLG00000013641	FZD10	303.912	71.8456	-2.08068	0.0391496	6.061	4.412	4.186	20.373
ENSORLT00000024447	ENSORLG00000019662	24447	53.2756	4.61692	-3.52847	0.039153	0.398	0.976	0.316	7.971
ENSORLT00000010566	ENSORLG00000008413	RGMA	233.734	57.9022	-2.01318	0.0394338	5.552	6.666	2.763	19.787
ENSORLT00000017139	ENSORLG00000013664	FSCN1	437.107	2178.13	2.31703	0.0395287	103.718	196.241	185.957	32.397
ENSORLT00000007743	ENSORLG00000006156	7743	169.284	40.8501	-2.05104	0.0396043	11.892	11.92	2.147	34.825
ENSORLT00000001423	ENSORLG00000001155	RERGL	144.937	23.3833	-2.63187	0.0397069	2.683	3.561	5.209	24.641
ENSORLT00000003222	ENSORLG00000002587	DENND2A	187.187	43.4931	-2.10562	0.0398538	1.544	2.739	1.043	7.589
ENSORLT00000004604	ENSORLG00000003693	4604	65.4494	10.3905	-2.65511	0.0402186	0	5.544	0	12.406
ENSORLT00000016833	ENSORLG00000013423	16833	85.5003	11.2084	-2.93134	0.0403169	2.907	1.37	1.184	14.466
ENSORLT00000005212	ENSORLG00000004162	5212	69.746	423.012	2.60052	0.0403642	20.041	10.937	28.006	3.197
ENSORLT00000020009	ENSORLG00000015985	RNF183	86.9325	15.4932	-2.48826	0.0411192	2.683	4.298	0.219	13.58
ENSORLT00000016217	ENSORLG00000012935	FBLN2	115.577	22.1013	-2.38665	0.0411925	0.604	1.086	0.32	3.534
ENSORLT00000002684	ENSORLG00000002161	DDAH2	357.62	1634.39	2.19225	0.041505	167.368	106.95	205.107	34.647
ENSORLT00000009689	ENSORLG00000007736	GATA2	114.861	579.522	2.33498	0.0417058	31.79	42.553	60.226	8.854
ENSORLT00000009864	ENSORLG00000007868	Q9W616_ORYLA	698.485	3136	2.16662	0.0418143	113.995	143.895	211.259	34.886
ENSORLT00000000951	ENSORLG00000000773	951	90.513	11.19	-3.01592	0.041909	0.698	0.855	1.17	7.97
ENSORLT00000012122	ENSORLG00000009664	ARL5A	3.86442	60.7317	3.97413	0.0425	14.094	10.157	14.193	0.606
ENSORLT00000009926	ENSORLG00000007913	Q3V603_ORYLA	54.7078	5.97642	-3.19439	0.042568	0.908	0.927	0	6.224
ENSORLT00000008032	ENSORLG00000006390	P53_ORYLA	725.697	165.017	-2.13675	0.0426515	12.409	6.856	26.023	67.505
ENSORLT00000001870	ENSORLG00000001508	Q9W7M2_ORYLA	48.2629	520.472	3.43084	0.0428945	58.187	16.077	28.011	2.987
ENSORLT00000003881	ENSORLG00000003115	PHOSPHO1	113.428	22.3347	-2.34442	0.043534	1.989	5.539	1.532	15.568
ENSORLT00000009751	ENSORLG00000007785	HPS1	180.026	1757.47	3.28722	0.0436608	52.736	88.002	147.456	9.916
ENSORLT00000001735	ENSORLG00000001400	1735	74.0426	10.4582	-2.82372	0.0442901	5.963	1.096	0	16.673
ENSORLT00000014113	ENSORLG00000011259	14113	133.479	25.0473	-2.41389	0.0443908	8.373	3.526	3.186	26.54
ENSORLT00000014411	ENSORLG00000011505	CPLX2	1	32.4886	5.02186	0.0445773	5.101	8.481	12.54	0
ENSORLT00000023643	ENSORLG00000018947	23643	100.538	19.0309	-2.40133	0.0448006	5.634	3.451	0.459	16.515
ENSORLT00000010658	ENSORLG00000008487	KCNA3	100.538	17.3511	-2.53465	0.0452593	0.655	2.062	0.842	7.127
ENSORLT00000021597	ENSORLG00000017262	CLN8	61.8688	367.261	2.56952	0.0454318	31.723	34.1	64.136	7.247
ENSORLT00000017810	ENSORLG00000014196	17810	1424.61	6623.26	2.21697	0.0455084	227.3	251.398	255.567	52.006
ENSORLT00000003695	ENSORLG00000002957	3695	164.988	36.6029	-2.17233	0.0458215	11.826	1.68	1.543	21.52
ENSORLT00000007684	ENSORLG00000006112	TNK1	228.005	56.8036	-2.00501	0.0459949	6.011	2.335	1.553	12.742
ENSORLT00000020685	ENSORLG00000016521	20685	41.8179	271.511	2.69882	0.0461552	55.091	49.331	36.665	6.915
ENSORLT00000009538	ENSORLG00000007605	9538	204.374	44.3468	-2.20431	0.0464769	2.174	0.94	1.264	6.638
ENSORLT00000012063	ENSORLG00000009620	FSCN1	19.6187	167.63	3.09498	0.046574	7.871	20.248	10.001	1.402
ENSORLT00000009398	ENSORLG00000007497	TSPAN10	68.3138	1408.94	4.36629	0.0465971	88.396	172.18	326.239	9.531
ENSORLT00000022352	ENSORLG00000017860	22352	108.416	21.6871	-2.32166	0.0466327	6.527	2.443	0.288	14.91
ENSORLT00000015626	ENSORLG00000012481	ABHD4	391.993	95.1606	-2.04239	0.0467076	7.684	6.921	9.991	33.827
ENSORLT00000017411	ENSORLG00000013882	17411	89.0808	13.9989	-2.66981	0.047109	0.718	0.264	0.152	2.421
ENSORLT00000022198	ENSORLG00000017734	22198	915.465	3903.75	2.09228	0.0472065	327.049	211.929	390.882	72.054
ENSORLT00000019207	ENSORLG00000015339	19207	452.145	2058.16	2.1865	0.048235	174.374	258.661	374.018	59.342
ENSORLT00000012511	ENSORLG00000009973	12511	212.251	38.8185	-2.45095	0.0483215	6.844	7.336	22.194	69.186
ENSORLT00000009404	ENSORLG00000007499	RAP1GAP	190.051	44.3654	-2.09888	0.0483633	1.543	4.514	2.541	12.405
ENSORLT00000011677	ENSORLG00000009309	ACTG1	1150.35	6126.55	2.41301	0.0484945	508.949	543.867	220.289	76.888
ENSORLT00000010980	ENSORLG00000008740	CASKIN1	148.517	746.042	2.32862	0.0485037	19.915	14.869	32.318	4.437
ENSORLT00000022464	ENSORLG00000017947	22464	86.9325	13.6072	-2.67553	0.0485161	0.542	1.437	0.669	5.939
ENSORLT00000004151	ENSORLG00000003333	SEMA3G	71.1782	6.93148	-3.3602	0.0485945	0.221	0.18	0.585	3.957
ENSORLT00000018948	ENSORLG00000015116	DDR2	266.675	56.6648	-2.23456	0.0488012	1.539	2.025	3.652	11.595
ENSORLT00000000971	ENSORLG00000000791	971	42.534	251.319	2.56283	0.0488756	31.288	32.155	37.456	5.528
ENSORLT00000023906	ENSORLG00000019185	23906	182.89	42.9948	-2.08875	0.0492024	9.93	4.404	2.991	23.842
ENSORLT00000015024	ENSORLG00000011995	RAP1GDS1	16.7543	129.356	2.94875	0.0492574	5.333	8.213	8.955	0.919
ENSORLT00000006998	ENSORLG00000005558	NEXN	84.7842	14.8332	-2.51496	0.0494004	0.544	2.4	0.576	6.981
ENSORLT00000012419	ENSORLG00000009900	EDIL3	217.263	45.7974	-2.24611	0.0495044	1.333	5.047	5.902	20.062
ENSORLT00000002056	ENSORLG00000001656	DYNLT3	298.899	1299.47	2.12019	0.0495477	172.503	192.787	297.682	50.769
ENSORLT00000008320	ENSORLG00000006628	RAB9A	61.8688	1205.48	4.28425	0.0499371	58.688	281.924	321.814	11.349
ENSORLT00000004918	ENSORLG00000003937	4918	45.3984	3.74192	-3.60079	0.0499418	0.697	0.171	0.074	4.737
ENSORLT00000025369	ENSORLG00000020474	25369	10.3094	93.0493	3.17404	0.0500068	1.762	3.62	5.434	0.369
ENSORLT00000015211	ENSORLG00000012157	ARHGEF7	29.6442	184.076	2.63448	0.0500782	12.068	4.353	9.86	1.344
ENSORLT00000002106	ENSORLG00000001696	BLOC1S2	124.886	626.438	2.32656	0.0504324	76.55	113.589	105.983	19.414
ENSORLT00000024867	ENSORLG00000020037	24867	1	30.8585	4.9476	0.0505164	12.913	9.039	20.184	0
ENSORLT00000017742	ENSORLG00000014148	17742	142.072	682.037	2.26322	0.0507973	49.697	33.232	75.4	10.933
ENSORLT00000007888	ENSORLG00000006275	Q76BF7_ORYLA	427.798	1921.21	2.16701	0.0510543	39.1	79.524	89.664	15.506
ENSORLT00000017493	ENSORLG00000013952	STXBP1	13.8899	206.734	3.89567	0.0512184	5.121	13.369	20.489	0.828
ENSORLT00000015383	ENSORLG00000012289	CSRP2	374.806	1704.09	2.18478	0.0517757	254.467	207.541	238.221	50.401
ENSORLT00000011458	ENSORLG00000009131	SLC16A7	61.1527	304.419	2.31557	0.0531693	27.206	12.668	30.722	4.624
ENSORLT00000011416	ENSORLG00000009101	PFN2	137.776	669.182	2.28008	0.0539247	161.392	117.864	129.347	27.304
ENSORLT00000003086	ENSORLG00000002483	3086	256.649	1091.61	2.08858	0.0543541	127.118	159.309	235.061	40.857
ENSORLT00000023016	ENSORLG00000018386	KIFC3	106.983	530.544	2.31009	0.0545853	17.081	24.694	23.226	4.304
ENSORLT00000001689	ENSORLG00000001368	Q5KST7_ORYLA	11.0255	824.049	6.22382	0.054627	1.377	90.844	77.841	0.704
ENSORLT00000020183	ENSORLG00000016128	PTPRN	1.7161	42.7443	4.63852	0.0553343	0.446	3.93	4.01	0.049
ENSORLT00000009625	ENSORLG00000007680	CMBL	93.3774	450.037	2.2689	0.0563099	63.675	41.81	60.064	11.175
ENSORLT00000012527	ENSORLG00000009982	EPHA10	3.86442	71.7242	4.21414	0.0567511	3.404	0.604	4.049	0.108
ENSORLT00000006732	ENSORLG00000005340	DDC	1.7161	40.3196	4.55427	0.0570303	0.87	5.091	2.763	0.053
ENSORLT00000005297	ENSORLG00000004228	ARFIP2	23.1992	146.874	2.66243	0.0573548	11.343	9.714	15.976	1.872
ENSORLT00000007228	ENSORLG00000005749	GABRB2	1.7161	44.7198	4.70371	0.0578813	0.513	4.529	5.057	0.056
ENSORLT00000017739	ENSORLG00000014147	FAM171A2	298.899	1206.76	2.01341	0.0586386	53.849	41.317	77.278	14.166
ENSORLT00000002913	ENSORLG00000002346	GFAP	1.7161	172.296	6.64961	0.059459	0.109	26.074	15.983	0.06
ENSORLT00000006514	ENSORLG00000005167	RHBDF1	474.345	1942.77	2.03411	0.061366	53.084	78.42	92.172	18.167
ENSORLT00000014470	ENSORLG00000011548	PI4K2A	323.247	1353.01	2.06546	0.0616487	126.759	83.127	118.522	25.677
ENSORLT00000019589	ENSORLG00000015647	OPN5	14.606	108.934	2.89883	0.0620196	25.648	6.097	17.025	1.994
ENSORLT00000005182	ENSORLG00000004136	ATP6V0A1	67.5977	320.827	2.24675	0.0620994	15.589	8.908	16.449	2.809
ENSORLT00000009834	ENSORLG00000007849	PPBP	33.9408	216.765	2.67504	0.0628834	83.391	103.308	51.84	11.816
ENSORLT00000004821	ENSORLG00000003854	NBEA	17.4704	138.607	2.98801	0.0630865	0.723	1.952	2.453	0.207
ENSORLT00000011778	ENSORLG00000009392	ANXA13	50.4112	262.634	2.38124	0.0637012	34.173	26.846	32.535	5.797
ENSORLT00000007819	ENSORLG00000006222	SLCO5A1	39.6696	211.47	2.41434	0.0645617	14.514	13.962	18.927	2.884
ENSORLT00000012127	ENSORLG00000009668	GNAZ	311.789	1463.59	2.23087	0.0651167	97.971	138.823	220.034	32.605
ENSORLT00000018180	ENSORLG00000014502	18180	90.513	412.464	2.18807	0.0651499	25.346	27.113	34.812	6.294
ENSORLT00000017259	ENSORLG00000013761	IGSF11	109.132	475.888	2.12455	0.065415	53.027	24.465	47.668	9.341
ENSORLT00000019277	ENSORLG00000015400	STXBP6	2.43221	402.992	7.37234	0.06609	0.779	60.343	112.045	0.213
ENSORLT00000020709	ENSORLG00000016544	20709	1.7161	102.124	5.89503	0.066274	6.671	1.215	12.791	0.049
ENSORLT00000013492	ENSORLG00000010759	SYNGR1	96.2418	424.596	2.14136	0.0666078	95.019	36.57	77.131	15.33
ENSORLT00000016726	ENSORLG00000013341	PIK3R3	118.441	1673.94	3.82101	0.066759	37.538	159.186	192.793	9.273
ENSORLT00000008568	ENSORLG00000006821	GRAMD3	146.369	630.816	2.10761	0.0675579	63.334	51.374	65.566	13.688
ENSORLT00000001572	ENSORLG00000001275	CLCN4	74.7587	347.422	2.21638	0.0690537	14.534	16.131	19.106	3.508
ENSORLT00000012845	ENSORLG00000010244	12845	1.7161	63.8474	5.21742	0.0713166	0.46	15.77	16.186	0.126
ENSORLT00000008831	ENSORLG00000007027	C9orf16	135.628	583.458	2.10498	0.0714791	63.973	107.464	150.364	24.978
ENSORLT00000004421	ENSORLG00000003549	4421	23.9153	136.146	2.50914	0.0718456	17.446	16.595	29.558	3.601
ENSORLT00000000085	ENSORLG00000000072	KIAA0895L	93.3774	512.327	2.45592	0.0722237	31.404	39.374	71.963	8.676
ENSORLT00000021181	ENSORLG00000016925	PFKFB2	96.2418	410.735	2.09347	0.0722855	17.542	30.473	38.87	6.768
ENSORLT00000023614	ENSORLG00000018920	NDRG3	41.1018	212.662	2.37129	0.0728368	9.891	18.664	26.185	3.491
ENSORLT00000018889	ENSORLG00000015072	SCRT2	1	27.6832	4.79094	0.0732332	2.921	2.825	3.744	0
ENSORLT00000020433	ENSORLG00000016320	20433	10.3094	105.258	3.35191	0.0732705	14.151	3.42	6.422	0.686
ENSORLT00000004136	ENSORLG00000003323	HEXB	473.629	2111.19	2.15623	0.0733134	149.767	241.436	125.355	37.793
ENSORLT00000008816	ENSORLG00000007021	MYC	147.801	604.84	2.0329	0.0734684	40.077	60.11	72.845	14.033
ENSORLT00000002411	ENSORLG00000001935	SYT3	3.14831	46.2881	3.87799	0.0735671	4.427	2.652	3.386	0.162
ENSORLT00000014479	ENSORLG00000011553	UNC5B	3.86442	49.4249	3.67692	0.0746037	1.562	1.786	2.453	0.114
ENSORLT00000023184	ENSORLG00000018533	Q9W6X2_ORYLA	8.87714	85.2589	3.26368	0.075351	9.765	15.629	5.92	0.95
ENSORLT00000012318	ENSORLG00000009813	12318	18.9026	114.494	2.59861	0.0755057	10.665	8.329	15.81	1.827
ENSORLT00000008688	ENSORLG00000006915	KCNT2	6.01273	59.386	3.30403	0.075672	1.232	1.559	2.674	0.158
ENSORLT00000025625	ENSORLG00000020686	25625	8.16104	72.7923	3.15696	0.0763656	3.294	4.403	4.717	0.411
ENSORLT00000016379	ENSORLG00000013067	SLC7A4	11.0255	97.9276	3.15088	0.0764323	1.976	8.25	6.007	0.562
ENSORLT00000002311	ENSORLG00000001854	C7orf57	104.835	446.577	2.09079	0.0767947	31.843	37.862	66.303	10.637
ENSORLT00000000090	ENSORLG00000000077	JPH3	1	28.5213	4.83397	0.0769549	0.131	1.603	2.286	0
ENSORLT00000022910	ENSORLG00000018293	SHCBP1	43.9662	222.731	2.34083	0.0773934	17.479	12.032	13.793	2.738
ENSORLT00000010804	ENSORLG00000008605	PCSK1	2.43221	69.9702	4.8464	0.0778233	0.318	4.37	5.159	0.07
ENSORLT00000001675	ENSORLG00000001352	PLEKHO1	13.8899	92.758	2.73944	0.0788123	5.036	7.461	11.968	1.156
ENSORLT00000016846	ENSORLG00000013431	FAM135B	15.3221	119.863	2.9677	0.0788789	5.284	2.638	1.433	0.358
ENSORLT00000015215	ENSORLG00000012157	ARHGEF7	154.246	713.126	2.20892	0.0790858	16.074	40.423	42.101	7.117
ENSORLT00000017377	ENSORLG00000013861	SNAI1	120.589	502.468	2.05893	0.0791135	66.898	57.145	69.695	15.2
ENSORLT00000022378	ENSORLG00000017879	SCG5	1	26.3402	4.7192	0.080129	1.348	4.953	6.541	0
ENSORLT00000021003	ENSORLG00000016791	BCL2	58.2883	432.343	2.8909	0.0805034	52.157	60.566	129.174	10.843
ENSORLT00000016079	ENSORLG00000012838	BACE2	697.053	4290.89	2.62194	0.0814758	399.832	164.517	546.81	59.99
ENSORLT00000025236	ENSORLG00000020358	ALDH5A1	56.14	263.171	2.2289	0.0815378	27.294	58.091	53.885	9.765
ENSORLT00000017967	ENSORLG00000014325	SH3GLB2	18.9026	119.408	2.65924	0.082303	12.298	10.239	10.557	1.637
ENSORLT00000012169	ENSORLG00000009700	CHRNB2	1	29.5091	4.88309	0.0823766	0.209	2.559	3.871	0
ENSORLT00000001345	ENSORLG00000001085	LGALS7B	31.0764	164.404	2.40336	0.0827113	10.453	18.456	28.16	3.54
ENSORLT00000006044	ENSORLG00000004803	ADRB1	53.9917	593.855	3.4593	0.0829884	17.559	69.437	85.857	5.238
ENSORLT00000020427	ENSORLG00000016318	GSTZ1	77.6231	327.494	2.07691	0.0830245	33.334	42.113	54.877	10.185
ENSORLT00000002783	ENSORLG00000002240	SLC39A2	88.3647	1000.15	3.50061	0.0832738	49.191	142.46	215.727	12.097
ENSORLT00000014132	ENSORLG00000011276	GGT6	3.86442	50.2816	3.70171	0.0838072	12.853	8.456	6.553	0.522
ENSORLT00000000243	ENSORLG00000000200	FAM57B	1	119.286	6.89828	0.0838533	38.489	1.564	12.266	0
ENSORLT00000000720	ENSORLG00000000586	NRIP1	84.0681	937.09	3.47856	0.0845166	9.308	41.563	47.579	2.96
ENSORLT00000021412	ENSORLG00000017111	CUGBP2	43.2501	284.42	2.71725	0.0845509	9.314	31.974	21.883	3.139
ENSORLT00000018525	ENSORLG00000014776	CCDC152	3.14831	44.4248	3.81872	0.084685	3.814	11.099	8.836	0.392
ENSORLT00000020468	ENSORLG00000016348	20468	33.2247	184.666	2.47459	0.0850176	11.27	21.231	12.947	2.623
ENSORLT00000009527	ENSORLG00000007599	AMN	3.14831	45.6841	3.85904	0.0850801	5.37	3.553	2.502	0.177
ENSORLT00000020990	ENSORLG00000016779	20990	1	31.0927	4.9585	0.0868662	3.435	0.15	4.871	0
ENSORLT00000022008	ENSORLG00000017591	TPO	1	42.7504	5.41787	0.0879691	3.356	3.848	0.038	0
ENSORLT00000020159	ENSORLG00000016108	20159	875.363	7719.6	3.14057	0.0897778	190.126	860.419	788.042	70.166
ENSORLT00000023205	ENSORLG00000018558	CD59	3.14831	170.258	5.757	0.0901167	0.834	65.37	40.464	0.457
ENSORLT00000021169	ENSORLG00000016918	FIGN	12.4577	90.9522	2.86807	0.0902309	6.259	5.142	4.211	0.646
ENSORLT00000010659	ENSORLG00000008491	ORAI1	27.4958	151.096	2.45818	0.0907446	20.206	23.206	19.772	3.66
ENSORLT00000015330	ENSORLG00000012251	15330	18.9026	111.211	2.55664	0.090808	38.13	12.481	25.12	3.99
ENSORLT00000010279	ENSORLG00000008185	TBX5	1	25.817	4.69025	0.090894	0.282	2.76	2.237	0
ENSORLT00000016288	ENSORLG00000012996	16288	11.0255	89.7276	3.02471	0.0912064	9.562	7.096	2.921	0.706
ENSORLT00000025821	ENSORLG00000020848	EPB41L5	36.8052	178.896	2.28114	0.0931558	7.066	9.198	9.687	1.73
ENSORLT00000006664	ENSORLG00000005287	TMEM151A	21.767	116.838	2.42429	0.0933596	5.91	7.129	11.072	1.446
ENSORLT00000005421	ENSORLG00000004326	TYRP1	522.324	66880.8	7.0005	0.0936563	13.841	4722.29	9086.67	37.328
ENSORLT00000002067	ENSORLG00000001664	Q7T1J5_ORYLA	41.1018	187.94	2.193	0.0942209	10.144	6.878	10.708	1.959
ENSORLT00000017470	ENSORLG00000013932	SLC6A4	3.14831	143.236	5.50768	0.0943654	0.33	10.415	15.382	0.136
ENSORLT00000012584	ENSORLG00000010031	MAPK8IP2	1	49.3305	5.62441	0.0947212	0	2.351	3.879	0
ENSORLT00000006169	ENSORLG00000004894	ITGA7	192.916	902.656	2.2262	0.094977	17.991	29.239	46.132	6.693
ENSORLT00000014712	ENSORLG00000011738	CAPN11	122.022	508.742	2.0598	0.0963366	21.947	35.399	24.004	6.375
ENSORLT00000023058	ENSORLG00000018425	GLG1	34.6569	169.602	2.29094	0.0963477	20.084	36.372	55.017	7.501
ENSORLT00000022605	ENSORLG00000018050	RAB20	132.047	611.544	2.2114	0.0972571	35.283	70.486	97.433	14.689
ENSORLT00000014723	ENSORLG00000011748	DNER	1.7161	30.7558	4.16365	0.0991176	0.226	2.218	2.596	0.041
ENSORLT00000016158	ENSORLG00000012896	DLGAP4	22.4831	113.753	2.33899	0.0993332	2.748	3.196	6.018	0.766
ENSORLT00000009376	ENSORLG00000007478	NMNAT2	7.44494	63.1134	3.08362	0.10004	3.137	9.698	8.383	0.737
ENSORLT00000007777	ENSORLG00000006181	SLC6A17	7.44494	260.697	5.12997	0.100635	0.74	16.158	22.09	0.332
ENSORLT00000003723	ENSORLG00000002980	3723	3.14831	38.3224	3.60554	0.101019	2.062	1.684	4.575	0.162
ENSORLT00000016252	ENSORLG00000012967	COL15A1	212.967	3876.57	4.18608	0.101349	29.572	101.036	179.137	5.789
ENSORLT00000000115	ENSORLG00000000095	FAM171B	35.373	367.733	3.37794	0.101702	6.923	18.022	30.027	1.752
ENSORLT00000003613	ENSORLG00000002893	ABHD11	16.7543	94.5258	2.49618	0.102458	8.019	9.446	15.512	1.86
ENSORLT00000023729	ENSORLG00000019021	23729	8.16104	72.4875	3.15091	0.103128	16.57	20.299	7.128	1.42
ENSORLT00000019276	ENSORLG00000015400	STXBP6	6.72883	560.267	6.37961	0.104693	0.521	75.595	138.964	0.762
ENSORLT00000008744	ENSORLG00000006961	8744	91.2291	1367.48	3.90588	0.10474	50.769	59.121	8.106	2.477
ENSORLT00000004283	ENSORLG00000003447	SEMA6A	56.14	228.726	2.02652	0.105309	3.94	7.63	10.386	1.789
ENSORLT00000017362	ENSORLG00000013848	KIAA1107	30.3603	162.82	2.42302	0.105729	35.049	53.86	27.835	6.911
ENSORLT00000022308	ENSORLG00000017828	ACTL7A	24.6314	203.322	3.04519	0.106013	6.018	25.323	28.538	2.367
ENSORLT00000022929	ENSORLG00000018308	SPG21	317.518	1539.4	2.27746	0.106261	84.749	163.743	242.36	34.06
ENSORLT00000025857	ENSORLG00000020880	HPCA	1.7161	68.8178	5.32557	0.106694	0	10.499	15.336	0.094
ENSORLT00000020523	ENSORLG00000016388	HDAC7	409.179	2370.86	2.53461	0.107194	39.645	103.975	136.574	16.303
ENSORLT00000008640	ENSORLG00000006876	CHST3	12.4577	93.7284	2.91145	0.10726	1.89	8.734	7.504	0.754
ENSORLT00000012888	ENSORLG00000010280	BAI3	160.691	2108.8	3.71406	0.107519	20.405	41.233	85.018	3.786
ENSORLT00000021549	ENSORLG00000017220	C12orf66	142.789	1756.07	3.6204	0.107724	25.529	186.137	165.561	10.303
ENSORLT00000008721	ENSORLG00000006938	Q8UUK9_ORYLA	14.606	90.9382	2.63833	0.107768	7.743	8.091	8.018	1.186
ENSORLT00000016443	ENSORLG00000013118	CHRNA3	3.14831	617.73	7.61625	0.107902	0	58.953	148.177	0.251
ENSORLT00000004674	ENSORLG00000003752	AIF1L	5.29662	50.4856	3.25273	0.108217	3.263	12.606	12.358	0.826
ENSORLT00000006702	ENSORLG00000005316	HSPA8	264.526	3009.21	3.5079	0.108412	312.104	126.965	71.937	14.139
ENSORLT00000024835	ENSORLG00000019992	SLC4A4	2.43221	63.178	4.69908	0.108542	0.051	3.463	3.647	0.056
ENSORLT00000021543	ENSORLG00000017215	21543	1496.22	6099.91	2.02746	0.108819	570.087	680.06	1255.76	206.534
ENSORLT00000022138	ENSORLG00000017688	LRP11	11.0255	172.908	3.9711	0.109458	3.751	21.52	10.899	0.702
ENSORLT00000007750	ENSORLG00000006157	7750	1	46.3409	5.53421	0.109649	0.248	2.528	5.506	0
ENSORLT00000002266	ENSORLG00000001819	CSPG4	336.137	2249.44	2.74245	0.110166	19.921	30.54	58.858	5.514
ENSORLT00000014595	ENSORLG00000011640	TSPAN7	48.2629	291.124	2.59265	0.11046	75.543	41.132	19.947	7.064
ENSORLT00000017292	ENSORLG00000013787	KLHL11	11.7416	72.6078	2.6285	0.110679	3.529	2.612	5.917	0.605
ENSORLT00000015485	ENSORLG00000012369	Q3V613_ORYLA	9.59325	262.599	4.7747	0.111046	1.15	52.143	43.591	1.081
ENSORLT00000005747	ENSORLG00000004569	DYNLL2	56.14	246.021	2.13168	0.111366	177.634	64.281	78.133	23.075
ENSORLT00000000387	ENSORLG00000000317	CCND1	28.2119	130.158	2.20589	0.111752	7.262	14.413	20.917	3.026
ENSORLT00000005935	ENSORLG00000004716	TSPAN18	33.2247	256.361	2.94785	0.112061	9.613	40.741	25.792	3.205
ENSORLT00000003089	ENSORLG00000002480	3089	62.5849	314.891	2.33097	0.112688	115.351	39.143	48.887	12.768
ENSORLT00000001119	ENSORLG00000000916	MAPK8IP1	10.3094	98.3948	3.25463	0.112744	10.296	2.54	3.899	0.51
ENSORLT00000007503	ENSORLG00000005962	TPH1	3.86442	124.235	5.00668	0.113771	11.556	0.501	16.785	0.224
ENSORLT00000014267	ENSORLG00000011393	CLN5	59.0044	251.391	2.09104	0.11524	23.184	33.335	24.476	6.165
ENSORLT00000022342	ENSORLG00000017851	GPR143	643.345	5342.89	3.05396	0.116104	174.864	451.836	725.79	55.235
ENSORLT00000013244	ENSORLG00000010561	LRP8	8.16104	60.5136	2.89043	0.116568	1.411	3.379	3.905	0.352
ENSORLT00000011565	ENSORLG00000009223	SCG2	1.7161	29.1821	4.08787	0.117593	0.184	2.923	2.721	0.05
ENSORLT00000020755	ENSORLG00000016575	KIAA1324L	4.58052	70.2378	3.93866	0.119093	0.323	3.109	3.738	0.127
ENSORLT00000008278	ENSORLG00000006593	SEMA5B	3.86442	43.7836	3.50207	0.119615	0.586	1.214	2.528	0.099
ENSORLT00000020764	ENSORLG00000016584	THSD7A	14.606	79.933	2.45223	0.120318	1.879	1.057	2.658	0.321
ENSORLT00000024830	ENSORLG00000019992	SLC4A4	3.86442	113.315	4.87394	0.120602	0.087	6.425	4.498	0.095
ENSORLT00000009587	ENSORLG00000007651	9587	5.29662	46.6409	3.13845	0.120919	2.11	1.961	3.544	0.239
ENSORLT00000023900	ENSORLG00000019180	EXOC3L2	48.979	216.489	2.14406	0.122127	49.501	40.998	28.054	8.537
ENSORLT00000025400	ENSORLG00000020501	25400	37.5213	178.848	2.25296	0.122419	21.662	69.662	47.131	9.465
ENSORLT00000013030	ENSORLG00000010398	LRP8	1.7161	27.3201	3.99276	0.122764	1.141	0.786	2.34	0.039
ENSORLT00000018377	ENSORLG00000014662	HPS4	53.9917	228.491	2.08133	0.12286	6.085	9.543	15.82	2.469
ENSORLT00000009650	ENSORLG00000007704	UBASH3B	382.683	1676.47	2.1312	0.123377	52.07	61.75	121.184	18.029
ENSORLT00000014115	ENSORLG00000011260	CP	6.72883	52.7073	2.96958	0.123811	0.965	1.915	2.531	0.202
ENSORLT00000022235	ENSORLG00000017760	DCT	164.988	19126.8	6.85709	0.123819	5.424	1116.48	2506.63	10.81
ENSORLT00000020963	ENSORLG00000016760	TBX20	1.7161	32.2338	4.23137	0.123837	4.321	3.8	0.293	0.061
ENSORLT00000001112	ENSORLG00000000909	GTPBP2	19.6187	99.9573	2.34908	0.123874	5.379	6.271	8.13	1.237
ENSORLT00000014369	ENSORLG00000011474	SLC7A14	1.7161	31.9977	4.22076	0.124148	0.063	2.014	2.31	0.035
ENSORLT00000001332	ENSORLG00000001079	1332	25.3475	114.52	2.17569	0.124535	14.031	19.644	31.174	4.671
ENSORLT00000017182	ENSORLG00000013695	PIWIL1	10.3094	430.333	5.38343	0.124737	14.598	4.245	36.059	0.405
ENSORLT00000006741	ENSORLG00000005350	FAM53C	38.9535	158.241	2.0223	0.125488	9.199	13.461	23	3.713
ENSORLT00000006534	ENSORLG00000005186	DFNA5	269.539	1380.54	2.35667	0.125563	80.171	73.213	174.884	21.519
ENSORLT00000001766	ENSORLG00000001428	TMEM35	5.29662	53.5725	3.33835	0.127174	2.236	7.533	12.233	0.613
ENSORLT00000009459	ENSORLG00000007545	HEPACAM	2.43221	69.2383	4.83123	0.127676	0	10.518	7.371	0.127
ENSORLT00000013646	ENSORLG00000010880	P79817_ORYLA	2.43221	880.547	8.49999	0.128013	123.17	34.76	0.191	0.079
ENSORLT00000023407	ENSORLG00000018737	CISH	95.5257	524.239	2.45626	0.128019	155.972	38.583	169.288	21.708
ENSORLT00000007030	ENSORLG00000005589	TRIM71	38.2374	525.772	3.78138	0.128293	8.873	19.407	41.778	1.698
ENSORLT00000016498	ENSORLG00000013159	OTOS	2.43221	48.0086	4.30295	0.128917	1.105	25.053	31.897	0.606
ENSORLT00000008198	ENSORLG00000006530	CACNB4	3.86442	294.24	6.2506	0.128978	0.952	40.376	16.717	0.19
ENSORLT00000021159	ENSORLG00000016911	21159	55.4239	237.416	2.09884	0.129412	15.943	8.288	5.525	2.185
ENSORLT00000001475	ENSORLG00000001195	SEZ6L	12.4577	79.6385	2.67643	0.129863	1.714	6.382	3.84	0.578
ENSORLT00000006019	ENSORLG00000004782	PRUNE2	21.0509	106.162	2.33431	0.129945	12.163	11.49	12.259	2.25
ENSORLT00000022755	ENSORLG00000018169	22755	35.373	148.082	2.06567	0.130327	23.507	21.332	29.271	5.728
ENSORLT00000012489	ENSORLG00000009954	12489	6.01273	47.7722	2.99008	0.130549	1.47	2.558	4.177	0.297
ENSORLT00000008037	ENSORLG00000006397	CHN1	33.2247	154.452	2.21683	0.131074	6.939	18.396	11.405	2.555
ENSORLT00000004109	ENSORLG00000003305	ST6GALNAC5	1	22.108	4.4665	0.132365	0	5.119	3.922	0
ENSORLT00000022159	ENSORLG00000017703	MMP16	1.7161	27.3422	3.99392	0.132492	0.158	2.131	2.387	0.043
ENSORLT00000004557	ENSORLG00000003656	4557	43.2501	219.894	2.34603	0.133321	14.226	40.06	51.039	6.869
ENSORLT00000006158	ENSORLG00000004888	SLC29A1	386.98	22402	5.85522	0.133966	17.304	1877.22	3498.34	32.162
ENSORLT00000022557	ENSORLG00000018012	ESR2	4.58052	131.439	4.84273	0.134137	0.727	7.299	13.041	0.199
ENSORLT00000014227	ENSORLG00000011362	DUSP4	152.098	1466.12	3.26893	0.134552	90.795	81.952	245.579	14.629
ENSORLT00000014990	ENSORLG00000011966	14990	21.767	98.4212	2.17683	0.134838	13.606	15.386	29.092	4.16
ENSORLT00000018773	ENSORLG00000014976	GLT25D1	11.7416	79.7561	2.76397	0.135033	10.931	6.191	2.512	0.848
ENSORLT00000007056	ENSORLG00000005614	7056	21.0509	167.772	2.99455	0.135479	3.346	5.739	11.871	0.856
ENSORLT00000020549	ENSORLG00000016414	20549	5.29662	46.93	3.14737	0.135669	7.32	1.223	9.073	0.547
ENSORLT00000020629	ENSORLG00000016476	RGL3	39.6696	176.821	2.15618	0.135762	13.866	8.17	5.698	1.955
ENSORLT00000006853	ENSORLG00000005445	REEP2	37.5213	164.697	2.13403	0.13579	32.583	14.92	14.32	4.423
ENSORLT00000012728	ENSORLG00000010148	12728	4.58052	65.4696	3.83724	0.135797	0.147	1.946	2.165	0.081
ENSORLT00000017542	ENSORLG00000013995	ZFPM1	71.8943	602.396	3.06676	0.135853	6.444	33.409	38.229	3.123
ENSORLT00000010460	ENSORLG00000008331	GDAP2	46.8306	292.322	2.64203	0.136538	6.744	30.253	28.617	3.48
ENSORLT00000003981	ENSORLG00000003196	SQLE	6.72883	50.0616	2.89528	0.136744	2.404	2.734	4.5	0.377
ENSORLT00000009412	ENSORLG00000007507	PDE6H	1.7161	26.58	3.95313	0.137062	4.324	10.596	16.313	0.296
ENSORLT00000005920	ENSORLG00000004703	ATP1B3	3.86442	70.5422	4.19016	0.137273	0.622	13.907	9.962	0.341
ENSORLT00000017717	ENSORLG00000014130	GRN	426.366	3104.48	2.86419	0.13733	60.857	145.934	246.511	21.108
ENSORLT00000004896	ENSORLG00000003916	KIF5A	7.44494	258.077	5.1154	0.13765	0.342	8.953	15.093	0.211
ENSORLT00000010219	ENSORLG00000008139	EBP	18.9026	91.3433	2.27271	0.138635	7.674	9.22	13.673	2.023
ENSORLT00000009920	ENSORLG00000007906	PCYT2	9.59325	75.6002	2.9783	0.139032	10.84	1.879	5.469	0.673
ENSORLT00000020051	ENSORLG00000016019	EXTL2	42.534	176.683	2.05447	0.139226	27.949	14.895	15.39	4.444
ENSORLT00000009175	ENSORLG00000007316	Q90WR0_ORYLA	110.564	1681.99	3.92722	0.139472	10.521	142.79	106.962	5.731
ENSORLT00000015204	ENSORLG00000012150	MYO1D	23.9153	108.036	2.17551	0.140743	2.192	4.228	4.988	0.818
ENSORLT00000002341	ENSORLG00000001878	CRABP1	1.7161	51.3617	4.90348	0.14136	0	15.284	24.534	0.195
ENSORLT00000000724	ENSORLG00000000589	724	81.2036	1146.25	3.81923	0.141456	16.915	201.088	225.9	10.599
ENSORLT00000014571	ENSORLG00000011618	KATNAL1	18.9026	103.853	2.45789	0.141855	8.727	6.935	3.621	1.078
ENSORLT00000011005	ENSORLG00000008760	SLC39A10	320.382	12540.6	5.29067	0.14267	16.477	603.585	1045.83	14.652
ENSORLT00000020395	ENSORLG00000016290	RAB6B	1	30.575	4.93428	0.143714	0.168	7.619	3.56	0
ENSORLT00000011063	ENSORLG00000008812	TEX10	236.598	1371.74	2.5355	0.144899	17.786	57.651	74.746	8.742
ENSORLT00000025865	ENSORLG00000020885	PLCL1	37.5213	165.655	2.1424	0.145398	4.419	9.161	5.039	1.358
ENSORLT00000004477	ENSORLG00000003592	HTR7	8.16104	440.389	5.75388	0.145842	1.072	37.5	77.061	0.653
ENSORLT00000003891	ENSORLG00000003123	MITF	108.416	1048.57	3.27377	0.145842	46.653	70.036	168.04	9.94
ENSORLT00000007067	ENSORLG00000005623	SLC32A1	1	22.9011	4.51734	0.146526	0	1.614	2.651	0
ENSORLT00000008128	ENSORLG00000006472	Q76KC8_ORYLA	2.43221	48.7844	4.32608	0.146842	0	3.726	4.388	0.083
ENSORLT00000021896	ENSORLG00000017507	OGDH	20.3348	106.195	2.3847	0.147041	5.475	4.252	2.51	0.724
ENSORLT00000012712	ENSORLG00000010134	Q91184_ORYLA	1.7161	675.167	8.61996	0.148062	118.583	28.242	0.092	0.048
ENSORLT00000008805	ENSORLG00000007008	CSRP1	6.72883	138.677	4.36523	0.148207	0	29.747	28.403	0.826
ENSORLT00000010169	ENSORLG00000008100	SGSM1	38.2374	238.693	2.6421	0.148327	3.966	6.338	12.828	1.229
ENSORLT00000007011	ENSORLG00000005573	YAP1	76.907	381.454	2.31032	0.148629	15.973	31.62	52.027	6.727
ENSORLT00000013318	ENSORLG00000010623	PTPRN2	1	19.748	4.30363	0.149474	0.542	2.213	4.782	0
ENSORLT00000017341	ENSORLG00000013830	SH3BP4	127.75	555.911	2.12153	0.149979	8.77	20.419	28.564	4.456
ENSORLT00000013546	ENSORLG00000010800	FAM108B1	78.3392	334.36	2.0936	0.150172	35.915	25.44	68.039	10.079
ENSORLT00000025659	ENSORLG00000020718	O12958_ORYLA	3.86442	51.9206	3.74798	0.151893	0.233	2.035	1.127	0.064
ENSORLT00000006262	ENSORLG00000004965	NPTN	6.01273	46.8634	2.96237	0.152258	4.682	5.934	6.497	0.62
ENSORLT00000020613	ENSORLG00000016463	EFHB	3.86442	43.7454	3.50081	0.152596	15.873	7.596	2.364	0.544
ENSORLT00000025569	ENSORLG00000020641	Q9W7E5_ORYLA	1	30.5045	4.93095	0.153181	11.009	6.026	0	0
ENSORLT00000009695	ENSORLG00000007741	GOT1	9.59325	82.8567	3.11053	0.153861	2.359	7.081	12.241	0.776
ENSORLT00000013095	ENSORLG00000010450	SH3BP5L	21.767	96.6925	2.15126	0.154525	4.089	10.474	12.399	1.97
ENSORLT00000010291	ENSORLG00000008194	MANEAL	4.58052	38.313	3.06425	0.154632	2.602	1.366	3.985	0.255
ENSORLT00000003886	ENSORLG00000003119	RAB34	257.365	1614.12	2.64885	0.154932	169.408	79.326	305.037	29.558
ENSORLT00000008127	ENSORLG00000006472	Q76KC8_ORYLA	3.14831	171.212	5.76507	0.156221	0.261	17.632	7.448	0.107
ENSORLT00000017489	ENSORLG00000013947	17489	2.43221	29.0844	3.57991	0.156338	0.518	2.009	2.924	0.095
ENSORLT00000014818	ENSORLG00000011826	AADACL1	14.606	83.5021	2.51525	0.15649	5.592	10.906	5.499	1.189
ENSORLT00000007870	ENSORLG00000006262	FAM134B	5.29662	46.4564	3.13273	0.157215	4.171	7.401	3.731	0.473
ENSORLT00000010753	ENSORLG00000008564	PLP1	9.59325	380.529	5.30984	0.157806	0	82.929	43.77	0.966
ENSORLT00000000168	ENSORLG00000000137	Q90W03_ORYLA	53.9917	349.184	2.69318	0.158507	3.198	16.611	12.344	1.642
ENSORLT00000005193	ENSORLG00000004145	PCDHGC5	206.522	829.975	2.00677	0.158606	31.92	14.611	47.608	7.787
ENSORLT00000025027	ENSORLG00000020172	25027	21.767	93.8984	2.10896	0.158852	9.951	14.007	20.962	3.367
ENSORLT00000023578	ENSORLG00000018890	RNH1	1	24.9928	4.64344	0.159237	9.892	5.895	0	0
ENSORLT00000016231	ENSORLG00000012951	PTPDC1	117.009	473.689	2.01732	0.15973	17.123	19.732	41.025	6.444
ENSORLT00000010815	ENSORLG00000008619	PRTG	1.7161	129.659	6.23944	0.161461	0.26	3.021	8.956	0.024
ENSORLT00000014376	ENSORLG00000011479	SYN2	1.7161	24.9371	3.86109	0.161935	0.296	2.293	2.712	0.054
ENSORLT00000002788	ENSORLG00000002245	CYB561D2	15.3221	85.866	2.48648	0.163341	17.414	12.976	6.083	1.969
ENSORLT00000002547	ENSORLG00000002043	C9orf91	426.366	2712.59	2.66951	0.163488	208.568	201.811	546.186	50.805
ENSORLT00000012573	ENSORLG00000010021	TRIB2	122.738	529.133	2.10805	0.163903	24.293	45.308	74.933	11.265
ENSORLT00000024644	ENSORLG00000019840	24644	7.44494	57.4587	2.94819	0.164039	13.291	10.536	2.794	0.965
ENSORLT00000010515	ENSORLG00000008371	RAB3A	25.3475	169.338	2.73999	0.165026	8.593	19.03	34.998	3.081
ENSORLT00000004663	ENSORLG00000003742	CSPG5	1	18.8151	4.23382	0.165683	1.329	0.74	2.816	0
ENSORLT00000011826	ENSORLG00000009433	11826	149.95	1019.43	2.76521	0.165725	33.882	74.582	138.099	12.267
ENSORLT00000018544	ENSORLG00000014791	PFAS	418.489	2794.91	2.73954	0.165799	31.105	70.538	127.711	11.656
ENSORLT00000020198	ENSORLG00000016140	FOXM1	23.1992	99.2207	2.09656	0.166069	5.043	4.571	6.109	1.174
ENSORLT00000002769	ENSORLG00000002228	CRHBP	3.14831	31.6094	3.3277	0.166847	0.683	2.927	4.217	0.187
ENSORLT00000011452	ENSORLG00000009127	11452	36.8052	147.434	2.00208	0.167263	82.698	89.958	71.716	19.544
ENSORLT00000001184	ENSORLG00000000969	HLF	893.265	3969.77	2.1519	0.167366	507.262	216.381	777.832	112.77
ENSORLT00000021045	ENSORLG00000016819	ESRRG	5.29662	43.4205	3.03523	0.167446	2.65	4.416	3.368	0.349
ENSORLT00000016401	ENSORLG00000013084	SYNGR3	5.29662	58.3565	3.46175	0.168591	3.331	9.73	19.804	0.843
ENSORLT00000015091	ENSORLG00000012050	SLC1A1	1	20.7831	4.37734	0.16977	1.411	2.189	0.797	0
ENSORLT00000018804	ENSORLG00000015001	SILV	1146.05	136465	6.89572	0.170369	28.721	4232.65	12240.3	48.33
ENSORLT00000016715	ENSORLG00000013334	LCLAT1	24.6314	100.767	2.03245	0.170775	9.43	7.962	12.01	2.306
ENSORLT00000011177	ENSORLG00000008907	SCN1B	8.87714	61.8448	2.80049	0.171828	1.831	7.073	10.363	0.849
ENSORLT00000015129	ENSORLG00000012086	CDK5R1	1	18.3377	4.19674	0.173474	0.426	2.348	5.412	0
ENSORLT00000021435	ENSORLG00000017130	ELAVL4	1	18.95	4.24413	0.173585	0	2.237	2.643	0
ENSORLT00000002502	ENSORLG00000002005	NRP1	391.277	1670.57	2.09408	0.173607	62.503	27.707	97.432	14.66
ENSORLT00000002044	ENSORLG00000001646	2044	13.8899	68.2369	2.29652	0.174748	12.224	8.168	14.238	2.193
ENSORLT00000017010	ENSORLG00000013564	SLC15A4	11.7416	61.4132	2.38692	0.17521	5.983	1.425	4.399	0.683
ENSORLT00000010133	ENSORLG00000008074	AMPH	10.3094	82.5583	3.00146	0.17524	3.024	1.556	6.596	0.431
ENSORLT00000023954	ENSORLG00000019223	FBXL16	11.0255	59.5263	2.43269	0.17676	5.546	3.019	5.437	0.788
ENSORLT00000005652	ENSORLG00000004499	RAB38	14.606	310.096	4.40808	0.177258	18.717	22.488	82.897	1.875
ENSORLT00000019296	ENSORLG00000015418	Q76LU8_ORYLA	235.166	1045.21	2.15204	0.178873	28.689	30.491	71.165	9.873
ENSORLT00000018550	ENSORLG00000014795	SLC6A12	212.967	960.681	2.17343	0.179042	114.242	35.534	45.398	13.764
ENSORLT00000005183	ENSORLG00000004138	NTNG2	26.7797	286.922	3.42144	0.179277	5.899	17.616	35.431	1.819
ENSORLT00000011354	ENSORLG00000009054	ATL1	51.1273	550.285	3.42801	0.179678	28.793	12.032	63.511	3.222
ENSORLT00000006274	ENSORLG00000004977	SCAMP5	4.58052	85.958	4.23005	0.180555	4.876	4.217	18.147	0.393
ENSORLT00000011909	ENSORLG00000009499	EVL	1	21.5758	4.43134	0.181208	0.185	1.134	2.892	0
ENSORLT00000009445	ENSORLG00000007531	9445	31.0764	163.7	2.39717	0.181298	14.331	41.283	17.739	4.46
ENSORLT00000013858	ENSORLG00000011046	13858	1	49.7861	5.63767	0.181608	0.488	6.275	19.372	0
ENSORLT00000002063	ENSORLG00000001663	NHEJ1	13.1738	66.9074	2.3445	0.182441	7.828	18.114	17.806	2.702
ENSORLT00000004436	ENSORLG00000003558	NDRG1	41.8179	247.854	2.5673	0.182951	33.953	4.35	26.025	3.468
ENSORLT00000008707	ENSORLG00000006930	SCN8A	7.44494	73.9645	3.3125	0.183241	0.151	2.154	1.836	0.124
ENSORLT00000025242	ENSORLG00000020364	CKB	5.29662	137.974	4.70318	0.183513	1.988	24.044	49.326	0.817
ENSORLT00000005131	ENSORLG00000004098	SYT4	1.7161	32.3247	4.23543	0.184729	0.11	2.684	4.814	0.06
ENSORLT00000011429	ENSORLG00000009110	11429	56.14	610.651	3.44325	0.184768	13.306	29.045	67.63	3.405
ENSORLT00000025346	ENSORLG00000020454	PCDH18	68.3138	1714.67	4.64961	0.185342	1.338	59.629	102.966	2.224
ENSORLT00000004167	ENSORLG00000003353	KCNH7	4.58052	41.9607	3.19546	0.185343	1.438	2.311	0.618	0.123
ENSORLT00000024308	ENSORLG00000019530	CTTNBP2	1.7161	23.0985	3.75059	0.185978	3.03	0.412	2.377	0.062
ENSORLT00000004550	ENSORLG00000003651	FAM69B	66.8816	374.081	2.48367	0.186301	15.089	19.3	45.523	4.787
ENSORLT00000016338	ENSORLG00000013038	CALB2	2.43221	128.98	5.72874	0.186353	0.422	7.889	21.405	0.116
ENSORLT00000018032	ENSORLG00000014385	18032	7.44494	74.1261	3.31565	0.186681	0.9	6.251	9.217	0.494
ENSORLT00000025347	ENSORLG00000020454	PCDH18	2.43221	39.0319	4.00432	0.187035	0.11	1.68	2.845	0.06
ENSORLT00000006846	ENSORLG00000005436	SYTL2	3.14831	42.1343	3.74234	0.187219	0.104	1.907	2.747	0.085
ENSORLT00000018746	ENSORLG00000014952	TSPAN11	14.606	71.1937	2.28519	0.187239	4.315	9.868	8.986	1.498
ENSORLT00000021225	ENSORLG00000016966	CYB561	6.72883	52.2297	2.95644	0.187385	8.944	11.642	2.269	0.817
ENSORLT00000020264	ENSORLG00000016193	TSHZ3	86.9325	362.746	2.06099	0.188965	5.335	14.751	19.98	3.22
ENSORLT00000006736	ENSORLG00000005343	AGXT2L2	26.0636	114.484	2.13503	0.189493	13.634	10.422	5.486	2.093
ENSORLT00000010356	ENSORLG00000008251	STMN2	2.43221	58.0681	4.57741	0.189556	0.863	15.224	6.488	0.189
ENSORLT00000018105	ENSORLG00000014447	ATP6V0A1	1	34.8027	5.12113	0.190315	0.117	1.075	3.159	0
ENSORLT00000009978	ENSORLG00000007956	TLCD2	66.1655	427.842	2.69293	0.190516	13.416	82.647	88.584	9.562
ENSORLT00000001502	ENSORLG00000001220	ATP6V1B2	1274.23	5513.72	2.1134	0.191803	254.574	340.976	715.605	102.466
ENSORLT00000010724	ENSORLG00000008539	ADK	8.87714	52.7314	2.57049	0.191846	2.977	6.661	5.757	0.781
ENSORLT00000020631	ENSORLG00000016478	20631	20.3348	86.6979	2.09205	0.19319	36.246	10.705	19.019	4.791
ENSORLT00000006563	ENSORLG00000005207	RIMS3	20.3348	81.9845	2.0114	0.194129	15.534	5.437	14.001	2.738
ENSORLT00000021078	ENSORLG00000016848	MEGF9	16.7543	70.247	2.06791	0.194323	3.242	3.078	6.479	0.978
ENSORLT00000006526	ENSORLG00000005175	RMI1	3.86442	34.7063	3.16687	0.194939	3.53	1.346	1.454	0.172
ENSORLT00000025362	ENSORLG00000020468	PPP1R3B	21.767	164.581	2.91858	0.194974	11.639	49.502	21.975	3.492
ENSORLT00000015838	ENSORLG00000012640	GRINA	128.466	758.38	2.56153	0.195138	54	44.776	136.55	13.41
ENSORLT00000023509	ENSORLG00000018824	23509	342.582	1456.01	2.0875	0.195191	61.185	212.442	248.749	41.456
ENSORLT00000013618	ENSORLG00000010857	DDR2	3.14831	74.4237	4.56311	0.195744	0.109	6	2.996	0.09
ENSORLT00000006477	ENSORLG00000005138	TMEM59L	8.87714	53.5741	2.59337	0.196274	4.626	8.312	5.878	0.93
ENSORLT00000023207	ENSORLG00000018557	ATP1A1	1.7161	39.2936	4.51708	0.196379	1.198	2.765	0.244	0.025
ENSORLT00000019209	ENSORLG00000015340	AP3M2	253.785	1247.81	2.29772	0.196651	91.388	54.551	184.47	22.561
ENSORLT00000012796	ENSORLG00000010204	CLIC5	7.44494	70.1559	3.23623	0.197634	1.57	8.655	14.047	0.775
ENSORLT00000007566	ENSORLG00000006017	DTX4	11.7416	66.197	2.49514	0.197698	1.569	3.46	6.48	0.645
ENSORLT00000002347	ENSORLG00000001882	SLAIN1	3.14831	29.7314	3.23934	0.19802	3.359	0.196	1.906	0.132
ENSORLT00000019895	ENSORLG00000015889	SCG2	4.58052	71.026	3.95476	0.198362	0.723	10.192	17.235	0.496
ENSORLT00000006613	ENSORLG00000005242	ESAM	5.29662	252.904	5.57737	0.198504	3.481	14.071	46.867	0.382
ENSORLT00000025612	ENSORLG00000020677	HSF2BP	8.16104	52.0104	2.67198	0.198814	1.853	8.918	4.765	0.726
ENSORLT00000016501	ENSORLG00000013163	MAP4	2.43221	24.9244	3.35722	0.199276	2.645	2.592	8.961	0.29
ENSORLT00000018906	ENSORLG00000015084	NLK	167.852	736.465	2.13343	0.199837	27.858	51.128	93.047	13.23
ENSORLT00000023843	ENSORLG00000019124	TSEN34	15.3221	70.7446	2.20701	0.200072	13.942	13.535	15.181	2.885
ENSORLT00000017547	ENSORLG00000013999	17547	8.16104	129.3	3.98583	0.201655	37.914	20.961	2.265	1.066
ENSORLT00000007239	ENSORLG00000005761	SHC3	6.72883	64.6934	3.26519	0.20168	7.591	1.55	2.325	0.326
ENSORLT00000018762	ENSORLG00000014966	LPHN1	3.14831	34.8418	3.46817	0.201977	1.32	1.911	5.844	0.197
ENSORLT00000013234	ENSORLG00000010556	CNTN2	1.7161	92.5764	5.75344	0.202252	0	2.501	7.039	0.026
ENSORLT00000011587	ENSORLG00000009243	DHRS12	1	124.514	6.96016	0.202306	0	35.076	8.305	0
ENSORLT00000000182	ENSORLG00000000152	DOHH	39.6696	192.716	2.28037	0.202308	11.245	14.967	33.884	4.11
ENSORLT00000006728	ENSORLG00000005336	SYTL2	19.6187	221.901	3.49962	0.202483	0.718	23.203	20.721	1.28
ENSORLT00000023995	ENSORLG00000019262	SOCS2	23.9153	100.518	2.07145	0.202841	38.982	18.951	15.725	5.428
ENSORLT00000019904	ENSORLG00000015893	Q5MQ82_ORYLA	314.654	11563.1	5.19962	0.203201	3.061	351.669	760.261	10.501
ENSORLT00000001296	ENSORLG00000001050	Q75PZ1_ORYLA	6.72883	50.4898	2.90756	0.203232	1.348	2.287	0.439	0.152
ENSORLT00000006781	ENSORLG00000005379	ELAVL3	1	18.3482	4.19757	0.203333	0	2.655	1.606	0
ENSORLT00000023847	ENSORLG00000019128	TSEN34	11.7416	58.5144	2.31717	0.203816	10.822	14.865	17.71	2.697
ENSORLT00000019899	ENSORLG00000015892	19899	1	28.3364	4.82459	0.204521	2.163	4.033	0	0
ENSORLT00000025344	ENSORLG00000020452	GPR180	2.43221	27.0701	3.47636	0.204544	1.288	3.628	2.795	0.141
ENSORLT00000002963	ENSORLG00000002381	SCAMP1	78.3392	602.297	2.94267	0.204763	28.304	47.095	114.59	8.338
ENSORLT00000008854	ENSORLG00000007048	LRRC4B	3.86442	35.7511	3.20966	0.20494	1.071	1.125	3.767	0.168
ENSORLT00000010063	ENSORLG00000008022	10063	1	17.9777	4.16814	0.205023	3.251	1.394	1.893	0
ENSORLT00000006619	ENSORLG00000005246	FMN2	64.0171	389.617	2.60553	0.20522	31.652	41.246	103.537	9.727
ENSORLT00000000610	ENSORLG00000000497	GPR37	16.7543	171.462	3.35529	0.205279	9.442	11.941	36.768	1.837
ENSORLT00000007885	ENSORLG00000006276	MAPK10	37.5213	225.739	2.58887	0.205687	27.854	2.854	22.63	2.832
ENSORLT00000002968	ENSORLG00000002386	LHFPL2	31.0764	228.577	2.87879	0.206161	13.495	67.463	33.189	5.012
ENSORLT00000001620	ENSORLG00000001312	CLASP1	69.0299	376.632	2.44786	0.206975	3.253	15.241	18.736	2.29
ENSORLT00000022042	ENSORLG00000017614	HSDL1	7.44494	44.1934	2.5695	0.207566	7.292	1.462	4.774	0.654
ENSORLT00000015117	ENSORLG00000012076	KCNK3	3.86442	31.9824	3.04895	0.208211	4.192	1.51	3.264	0.27
ENSORLT00000014697	ENSORLG00000011724	IL11	1	18.4659	4.20679	0.208374	1.468	5.697	2.721	0
ENSORLT00000006171	ENSORLG00000004894	ITGA7	35.373	158.323	2.16215	0.208644	4.472	3.031	9.496	1.252
ENSORLT00000012915	ENSORLG00000010306	12915	1	40.623	5.34422	0.208881	2.05	6.529	27.129	0
ENSORLT00000008344	ENSORLG00000006643	SLC12A5	3.14831	218.903	6.11957	0.20901	0.045	5.332	16.275	0.075
ENSORLT00000012117	ENSORLG00000009662	12117	29.6442	119.355	2.00944	0.209377	23.478	25.475	13.614	4.904
ENSORLT00000003956	ENSORLG00000003177	VAT1	871.066	4039.35	2.21327	0.209416	246.125	163.934	524.482	67.893
ENSORLT00000019489	ENSORLG00000015563	SLC5A7	1	31.2794	4.96714	0.209812	0	4.202	1.595	0
ENSORLT00000005594	ENSORLG00000004456	PCDH9	110.564	669.654	2.59853	0.210352	41.088	4.204	29.729	3.999
ENSORLT00000004986	ENSORLG00000003989	ITGB8	7.44494	87.5023	3.55499	0.210499	1.116	5.153	10.272	0.424
ENSORLT00000018915	ENSORLG00000015090	PMS1	28.9281	118.214	2.03086	0.211063	6.639	5.733	2.823	1.164
ENSORLT00000015432	ENSORLG00000012328	15432	12.4577	200.892	4.01131	0.211426	15.276	43.094	7.791	1.229
ENSORLT00000020508	ENSORLG00000016374	KIF1A	36.0891	1300.95	5.17185	0.21155	0.368	24.786	56.034	0.761
ENSORLT00000019468	ENSORLG00000015547	19468	44.6823	640.246	3.84085	0.211954	159.459	63.352	18.798	5.163
ENSORLT00000012650	ENSORLG00000010086	Q9W646_ORYLA	1	142.452	7.15433	0.212084	22.758	4.886	0	0
ENSORLT00000004568	ENSORLG00000003668	4568	5.29662	36.7678	2.7953	0.212264	14.835	21.044	28.111	2.569
ENSORLT00000015973	ENSORLG00000012754	TMEM55A	76.907	1151.53	3.9043	0.213045	28.785	92.216	224.811	7.854
ENSORLT00000007201	ENSORLG00000005728	GPR157	43.9662	185.907	2.08011	0.21338	13.908	34.974	14.34	4.816
ENSORLT00000002589	ENSORLG00000002074	2589	3.86442	69.8293	4.17551	0.215663	3.148	16.874	40.004	0.863
ENSORLT00000017072	ENSORLG00000013609	ST3GAL4	2.43221	224.933	6.53109	0.216064	0	80.106	22.868	0.219
ENSORLT00000005260	ENSORLG00000004200	SLC45A1	1	21.8295	4.44821	0.217448	0.13	2.229	0.757	0
ENSORLT00000009658	ENSORLG00000007709	ESYT1	222.276	1655.01	2.89641	0.218133	18.668	61.219	112.712	8.81
ENSORLT00000021433	ENSORLG00000017130	ELAVL4	1	17.2492	4.10846	0.21831	0	2.249	1.944	0
ENSORLT00000006584	ENSORLG00000005222	SMAP2	18.9026	87.6256	2.21277	0.218312	5.19	13.44	5.246	1.617
ENSORLT00000023014	ENSORLG00000018383	DAK	17.4704	75.6361	2.11416	0.218647	11.891	13.267	11.804	2.678
ENSORLT00000014000	ENSORLG00000011158	MATN1	1	141.849	7.14822	0.219367	0.096	25.777	5.266	0
ENSORLT00000005946	ENSORLG00000004727	GPNMB	98.3901	1448.44	3.87984	0.220538	11.228	95.089	180.234	6.645
ENSORLT00000021486	ENSORLG00000017169	ADCY1	1	49.5685	5.63135	0.220702	0.239	0.878	3.97	0
ENSORLT00000008867	ENSORLG00000007059	DAO	273.119	1108.83	2.02143	0.222031	65.098	84.172	185.565	27.85
ENSORLT00000013329	ENSORLG00000010629	13329	1	33.6252	5.07147	0.223041	0.399	0.977	4.348	0
ENSORLT00000017151	ENSORLG00000013672	GARNL4	11.7416	94.1212	3.0029	0.223181	1.298	7.662	3.686	0.485
ENSORLT00000019700	ENSORLG00000015732	19700	35.373	375.363	3.40757	0.223715	106.261	66.914	8.413	5.227
ENSORLT00000009629	ENSORLG00000007685	ERBB3	149.95	1671.09	3.47824	0.22386	1.029	72.865	64.148	4.19
ENSORLT00000008424	ENSORLG00000006711	PLCXD2	6.72883	37.68	2.48537	0.223912	4.277	1.31	7.199	0.67
ENSORLT00000012655	ENSORLG00000010086	Q9W646_ORYLA	1	28.8053	4.84826	0.224685	4.667	1.715	0.049	0
ENSORLT00000018515	ENSORLG00000014772	18515	4.58052	52.078	3.50709	0.224694	0	6.274	7.315	0.327
ENSORLT00000013002	ENSORLG00000010376	FZD5	1	24.8555	4.63549	0.225995	0	3.285	1.287	0
ENSORLT00000006944	ENSORLG00000005515	GNB5	2.43221	24.5838	3.33737	0.226591	0.836	2.902	3.689	0.153
ENSORLT00000023233	ENSORLG00000018583	FEZ1	10.3094	74.5779	2.85479	0.22675	1.348	5.844	9.883	0.739
ENSORLT00000014004	ENSORLG00000011162	CRIP2	69.746	339.961	2.28519	0.226866	21.052	48.548	87.858	10.864
ENSORLT00000007282	ENSORLG00000005793	7282	788.714	4012.1	2.34678	0.226986	32.506	196.676	164.665	26.07
ENSORLT00000021348	ENSORLG00000017061	PRAF2	10.3094	49.9417	2.27629	0.22726	5.733	7.023	11.017	1.513
ENSORLT00000011516	ENSORLG00000009179	C10orf125	6.01273	40.846	2.7641	0.227989	16.503	7.776	6.049	1.218
ENSORLT00000008199	ENSORLG00000006533	SLC45A2	27.4958	4086.77	7.2156	0.228014	2.144	138.975	593.503	1.672
ENSORLT00000020276	ENSORLG00000016202	20276	4.58052	325.589	6.1514	0.228404	1.483	1.718	11.317	0.056
ENSORLT00000024821	ENSORLG00000019988	SLC6A15	104.119	1178.28	3.50038	0.22845	40.253	15.956	100.131	4.653
ENSORLT00000020141	ENSORLG00000016098	TMEM179	3.14831	27.2288	3.11248	0.229644	1.269	3.998	5.471	0.298
ENSORLT00000011332	ENSORLG00000009037	11332	6.72883	40.6575	2.59509	0.230859	0.957	7.504	8.614	0.84
ENSORLT00000000927	ENSORLG00000000756	SLC8A2	2.43221	52.8241	4.44086	0.231156	0.052	1.847	4.047	0.057
ENSORLT00000005429	ENSORLG00000004334	C21orf59	36.0891	147.575	2.03181	0.231277	25.482	11.214	7.073	3.323
ENSORLT00000007657	ENSORLG00000006084	Q8UW88_ORYLA	6.72883	966.15	7.16575	0.231637	56.881	13.771	0.031	0.129
ENSORLT00000014123	ENSORLG00000011271	TM4SF1	427.798	2773.27	2.69659	0.232256	206.01	316.446	795.228	69.188
ENSORLT00000011485	ENSORLG00000009154	11485	3.86442	38.4746	3.31558	0.233375	1.151	1.645	5.229	0.21
ENSORLT00000001922	ENSORLG00000001551	1922	2.43221	25.2653	3.37682	0.233513	0.602	2.027	1.553	0.082
ENSORLT00000009040	ENSORLG00000007205	C9orf140	23.9153	171.763	2.84441	0.234044	3.821	25.886	14.282	1.972
ENSORLT00000009474	ENSORLG00000007559	MLANA	1914.43	15126.5	2.98209	0.234952	1206.34	1752.75	4903.69	339.934
ENSORLT00000019372	ENSORLG00000015474	KIAA1609	23.1992	158.8	2.77506	0.235723	5.099	8.996	21.977	1.733
ENSORLT00000008700	ENSORLG00000006925	RGR	8.16104	569.383	6.1245	0.236226	0	44.355	145.67	0.838
ENSORLT00000008110	ENSORLG00000006460	8110	19.6187	82.585	2.07365	0.236901	35.468	54.314	31.186	9.029
ENSORLT00000001918	ENSORLG00000001548	1918	9.59325	47.2567	2.30043	0.23785	4.571	1.948	4.209	0.654
ENSORLT00000017558	ENSORLG00000014007	ZDHHC18	8.87714	45.4194	2.35514	0.237876	3.269	3.404	9.691	0.986
ENSORLT00000017920	ENSORLG00000014290	CHRNB3	1	17.5484	4.13327	0.238602	0	1.205	2.778	0
ENSORLT00000021961	ENSORLG00000017552	C5	1.7161	46.8555	4.77101	0.238858	0.998	2.096	0.045	0.016
ENSORLT00000020094	ENSORLG00000016054	TTC38	127.75	3995.71	4.96705	0.239784	16.706	247.748	642.916	10.008
ENSORLT00000006783	ENSORLG00000005379	ELAVL3	1	16.6839	4.06039	0.240977	0.118	2.449	1.619	0
ENSORLT00000005860	ENSORLG00000004659	RAB3C	1	15.3324	3.93851	0.242253	1.306	1.067	4.61	0
ENSORLT00000016551	ENSORLG00000013204	SYPL1	100.538	445.183	2.14665	0.242699	27.919	55.377	106.691	14.475
ENSORLT00000003448	ENSORLG00000002760	SLC24A5	100.538	9875.78	6.61808	0.243371	2.676	349.333	1345.13	5.998
ENSORLT00000023009	ENSORLG00000018373	SULF2	771.528	3277.27	2.0867	0.243377	69.014	111.927	233.863	33.128
ENSORLT00000013682	ENSORLG00000010905	TYRO_ORYLA	480.79	22525.2	5.54999	0.243778	59.019	600.339	1935.43	19.272
ENSORLT00000019931	ENSORLG00000015919	NIPA1	13.8899	62.6978	2.17438	0.244407	6.129	9.434	6.99	1.551
ENSORLT00000000250	ENSORLG00000000198	ARMC3	3.14831	30.9186	3.29583	0.244858	1.508	2.274	0.369	0.095
ENSORLT00000002666	ENSORLG00000002146	PPM1H	319.666	1298.83	2.02258	0.2456	56.111	54.056	144.861	21.192
ENSORLT00000019664	ENSORLG00000015704	19664	24.6314	133.015	2.43302	0.245816	1.688	9.584	5.751	1.018
ENSORLT00000000482	ENSORLG00000000395	PPP1R14A	8.87714	43.8719	2.30513	0.246133	5.178	10.705	15.592	1.952
ENSORLT00000020182	ENSORLG00000016124	SNAP25	4.58052	212.42	5.53527	0.246513	0.602	22.599	69.746	0.55
ENSORLT00000007794	ENSORLG00000006187	Q8UW61_ORYLA	2.43221	239.581	6.62211	0.246568	13.462	3.319	0.015	0.031
ENSORLT00000003373	ENSORLG00000002704	PDE6D	10.3094	45.2345	2.13347	0.246886	5.561	3.668	12.229	1.524
ENSORLT00000005955	ENSORLG00000004723	TYRP1	1568.55	125297	6.31977	0.246986	51.319	5050.01	18208.4	102.144
ENSORLT00000000466	ENSORLG00000000380	466	2.43221	25.6731	3.39992	0.247518	3.845	1.94	0.958	0.124
ENSORLT00000013725	ENSORLG00000010942	STC1	4.58052	31.8507	2.79774	0.247781	2.105	2.814	8.31	0.525
ENSORLT00000015489	ENSORLG00000012375	Q3V612_ORYLA	5.29662	122.689	4.53379	0.247958	0.935	36.204	14.953	0.615
ENSORLT00000014702	ENSORLG00000011725	PHACTR3	48.979	297.25	2.60144	0.2481	22.165	5.598	37.883	3.571
ENSORLT00000013077	ENSORLG00000010435	SNCG	1	58.8466	5.87889	0.248367	0	12.425	51.552	0
ENSORLT00000000777	ENSORLG00000000629	KNDC1	65.4494	376.822	2.52543	0.248386	1.491	13.24	11.674	1.532
ENSORLT00000009053	ENSORLG00000007216	SNCB	1.7161	36.714	4.41912	0.249324	0.176	3.879	9.778	0.096
ENSORLT00000014493	ENSORLG00000011566	14493	13.1738	82.5677	2.64791	0.249995	4.358	2.856	11.43	0.945
ENSORLT00000016399	ENSORLG00000013084	SYNGR3	49.6951	562.302	3.50017	0.250321	44.293	45.393	177.349	7.939
ENSORLT00000002302	ENSORLG00000001847	CORO2B	221.56	1059.73	2.25793	0.250405	38.359	34.813	104.177	12.529
ENSORLT00000019092	ENSORLG00000015241	ATF5	23.9153	145.836	2.60834	0.250464	12.89	20.625	51.949	4.615
ENSORLT00000008832	ENSORLG00000007029	SLC24A1	1.7161	125.567	6.19318	0.251454	0.072	3.805	15.757	0.04
ENSORLT00000014059	ENSORLG00000011209	SPR	134.195	1191.97	3.15094	0.251565	50.682	78.359	231.6	13.82
ENSORLT00000017186	ENSORLG00000013699	SLC29A4	10.3094	99.7718	3.27468	0.251675	0.184	8.802	11.315	0.657
ENSORLT00000002136	ENSORLG00000001719	ADAD2	1.7161	37.5249	4.45064	0.252122	9.66	3.277	0.472	0.081
ENSORLT00000007659	ENSORLG00000006093	7659	1	60.4481	5.91763	0.252677	0.09	2.086	9.44	0
ENSORLT00000010776	ENSORLG00000008586	SYNGR3	3.14831	27.531	3.12841	0.253055	2.924	1.919	1.714	0.172
ENSORLT00000022773	ENSORLG00000018184	PPP4R4	1	15.4643	3.95087	0.253903	1.67	1.79	3.426	0
ENSORLT00000008587	ENSORLG00000006835	LIMK2	29.6442	244.566	3.0444	0.254364	30.32	11.704	4.891	1.732
ENSORLT00000014420	ENSORLG00000011511	14420	3.14831	25.9497	3.04307	0.254681	2.723	2.711	4.326	0.28
ENSORLT00000003808	ENSORLG00000003049	3808	3.86442	27.8974	2.85181	0.255295	3.407	3.131	6.539	0.467
ENSORLT00000022542	ENSORLG00000018000	ATCAY	2.43221	36.5155	3.90817	0.255921	0.355	2.608	6.323	0.13
ENSORLT00000014957	ENSORLG00000011939	SLC41A2	179.31	764.205	2.09151	0.255991	21.479	66.808	102.94	15.194
ENSORLT00000025590	ENSORLG00000020656	ACO1	180.742	922.758	2.35202	0.256488	68.868	26.749	16.504	6.908
ENSORLT00000015394	ENSORLG00000012298	FAM5C	5.29662	31.2847	2.56231	0.256692	1.484	0.545	3.064	0.244
ENSORLT00000022086	ENSORLG00000017647	FNBP1	28.2119	121.84	2.11061	0.259786	5.96	2.829	11.675	1.552
ENSORLT00000015188	ENSORLG00000012137	15188	32.5086	191.909	2.56153	0.259833	4.41	28.677	39.515	4.092
ENSORLT00000014242	ENSORLG00000011372	14242	13.1738	55.2402	2.06805	0.260214	1.109	5.557	5.711	0.94
ENSORLT00000023500	ENSORLG00000018816	23500	11.7416	63.9416	2.44513	0.260625	27.029	16.366	4.112	2.555
ENSORLT00000018803	ENSORLG00000015001	SILV	334.704	26622.1	6.31359	0.260929	4.671	987.666	3771.11	20.936
ENSORLT00000016532	ENSORLG00000013187	LAPTM4B	23.1992	243.569	3.39218	0.262254	11.044	24.027	67.749	3.236
ENSORLT00000014609	ENSORLG00000011649	SLC24A4	91.2291	646.171	2.82435	0.262426	17.188	20.452	64.222	4.866
ENSORLT00000015754	ENSORLG00000012577	ENO2	11.7416	75.6228	2.6872	0.26305	1.765	5.54	11.095	0.907
ENSORLT00000006799	ENSORLG00000005394	TMEM179B	616.849	2601.5	2.07636	0.263658	145.657	255.923	533.569	75.308
ENSORLT00000017877	ENSORLG00000014253	GRM6	11.0255	64.7698	2.55448	0.263675	0.606	4.589	2.829	0.423
ENSORLT00000011306	ENSORLG00000009012	MAPK12	1	50.5889	5.66075	0.264513	2.495	12.063	0.834	0
ENSORLT00000005430	ENSORLG00000004336	TMEM163	10.3094	48.1981	2.22502	0.265833	2.369	5.369	5.079	0.844
ENSORLT00000018352	ENSORLG00000014644	SV2B	1.7161	27.346	3.99412	0.266277	0	1.101	2.38	0.033
ENSORLT00000017590	ENSORLG00000014026	TUSC3	6.01273	33.2216	2.46603	0.267488	3.713	1.895	5.815	0.594
ENSORLT00000017396	ENSORLG00000013869	CBX7	249.488	1132.11	2.18198	0.267558	42.719	207.833	269.785	38.887
ENSORLT00000003765	ENSORLG00000003008	3765	707.795	2980.59	2.0742	0.267645	87.526	84.985	240.179	33.192
ENSORLT00000017342	ENSORLG00000013831	APOH	1.7161	28.9218	4.07495	0.267664	5.198	0.624	1.133	0.056
ENSORLT00000017365	ENSORLG00000013851	KCNJ16	1	29.8695	4.9006	0.268313	1.487	6.375	0.59	0
ENSORLT00000018944	ENSORLG00000015114	USF2	14.606	87.0268	2.5749	0.268597	17.68	9.607	2.567	1.485
ENSORLT00000018570	ENSORLG00000014812	C7	14.606	143.536	3.29679	0.269196	0.386	10.805	6.655	0.574
ENSORLT00000014914	ENSORLG00000011902	SIGMAR1	64.0171	270.302	2.07804	0.269267	14.966	30.487	59.982	8.397
ENSORLT00000015641	ENSORLG00000012487	15641	23.1992	130.675	2.49384	0.269563	32.794	41.77	6.477	4.424
ENSORLT00000013425	ENSORLG00000010708	KCNJ14	1	132.939	7.05462	0.269883	0.811	3.973	33.915	0
ENSORLT00000019974	ENSORLG00000015960	VSNL1	8.16104	102.952	3.65708	0.270158	0.884	13.207	25.826	0.969
ENSORLT00000000399	ENSORLG00000000328	STC1	1	4048.7	11.9832	0.270522	0.236	2247.7	0	0
ENSORLT00000015245	ENSORLG00000012176	PCTK3	8.16104	42.9756	2.39669	0.270758	7.256	2.26	2.865	0.674
ENSORLT00000021110	ENSORLG00000016873	CHRM5	1	15.3392	3.93915	0.271935	2.383	0.117	0.808	0
ENSORLT00000017591	ENSORLG00000014026	TUSC3	6.72883	35.7958	2.41136	0.271957	2.942	3.804	6.23	0.717
ENSORLT00000024106	ENSORLG00000019358	24106	5.29662	31.1397	2.55561	0.272416	3.945	1.432	4.796	0.481
ENSORLT00000023319	ENSORLG00000018650	23319	1	94.7249	6.56567	0.272939	3.371	0	19.001	0
ENSORLT00000024214	ENSORLG00000019455	SYP	4.58052	49.9872	3.44797	0.273394	1.545	5.443	14.011	0.53
ENSORLT00000002305	ENSORLG00000001850	RAB39B	1	14.9982	3.90672	0.274184	1.839	2.253	3.286	0
ENSORLT00000022062	ENSORLG00000017631	C9orf72	15.3221	61.63	2.00802	0.274432	6.189	4.445	4.576	1.17
ENSORLT00000022064	ENSORLG00000017632	STK24	7.44494	36.3367	2.2871	0.274632	4.099	0.697	4.522	0.562
ENSORLT00000012724	ENSORLG00000010146	EXTL1	194.348	3320.12	4.09452	0.275002	32.927	113.532	340.895	9.827
ENSORLT00000023001	ENSORLG00000018374	23001	6.72883	104.144	3.95208	0.27558	7.408	0.239	15.069	0.428
ENSORLT00000018455	ENSORLG00000014722	18455	12.4577	171.254	3.78104	0.275978	2.884	6.208	20.348	0.684
ENSORLT00000018103	ENSORLG00000014447	ATP6V0A1	2.43221	36.1209	3.89249	0.276313	0.112	1.235	2.994	0.061
ENSORLT00000005059	ENSORLG00000004050	FAM155A	6.01273	33.8853	2.49457	0.276971	1.395	3.572	4.497	0.487
ENSORLT00000001793	ENSORLG00000001450	CENPI	13.1738	57.708	2.1311	0.277046	4.941	1.698	1.595	0.562
ENSORLT00000019877	ENSORLG00000015867	GABRA5	2.43221	26.4774	3.44442	0.277205	0.962	0.917	4.19	0.117
ENSORLT00000008844	ENSORLG00000007036	ATP1A3	3.14831	288.17	6.5162	0.278238	0.37	4.586	23.956	0.076
ENSORLT00000024011	ENSORLG00000019277	24011	8.87714	50.761	2.51555	0.278486	0.93	11.171	8.868	1.122
ENSORLT00000008174	ENSORLG00000006511	8174	2.43221	240.432	6.62722	0.279014	18.166	3.882	0	0.04
ENSORLT00000008763	ENSORLG00000006977	TCF19	7.44494	39.1583	2.39499	0.279627	6.549	2.985	4.193	0.752
ENSORLT00000007198	ENSORLG00000005725	DHX32	5.29662	69.8856	3.72185	0.279659	0	3.369	6.155	0.206
ENSORLT00000018597	ENSORLG00000014836	PPIL6	8.16104	40.0893	2.29639	0.27984	3.005	5.038	6.113	0.867
ENSORLT00000017543	ENSORLG00000013994	WASF1	169.284	777.535	2.19946	0.280088	9.94	73.586	65.853	10.947
ENSORLT00000019966	ENSORLG00000015951	TDRD6	3.86442	57.0689	3.88438	0.280436	2.321	3.735	0.096	0.1
ENSORLT00000006712	ENSORLG00000005323	PHYHIP	12.4577	50.9829	2.03298	0.281401	4.186	4.648	6.234	1.148
ENSORLT00000022171	ENSORLG00000017713	GPT	21.0509	128.341	2.60803	0.282252	0.798	12.82	11.833	1.362
ENSORLT00000000742	ENSORLG00000000602	742	11.0255	48.062	2.12406	0.284044	1.587	10.831	11.642	1.74
ENSORLT00000009902	ENSORLG00000007894	GAL3ST1	10.3094	145.729	3.82126	0.286048	3.016	8.244	25.921	0.827
ENSORLT00000006694	ENSORLG00000005309	PDCD6	37.5213	168.657	2.16831	0.287128	1.782	11.616	13.513	1.993
ENSORLT00000025034	ENSORLG00000020175	CADPS	8.16104	76.3174	3.22519	0.287539	0.334	1.865	4.01	0.204
ENSORLT00000010183	ENSORLG00000008114	SLCO5A1	29.6442	121.145	2.03092	0.289103	1.51	9.016	6.694	1.38
ENSORLT00000012058	ENSORLG00000009617	Q68Y85_ORYLA	5.29662	34.6676	2.71044	0.289226	6.628	2.983	1.432	0.445
ENSORLT00000024499	ENSORLG00000019709	SPATA20	3.14831	28.4515	3.17585	0.289979	2.371	4.426	0.598	0.186
ENSORLT00000004586	ENSORLG00000003681	RHEB	3.86442	28.4752	2.88138	0.290313	6.729	4.832	3.563	0.509
ENSORLT00000002821	ENSORLG00000002274	OSBPL10	146.369	686.687	2.23004	0.290857	10.613	36.808	62.833	7.981
ENSORLT00000020429	ENSORLG00000016315	20429	8.16104	82.0582	3.32982	0.291094	0	13.541	8.746	0.666
ENSORLT00000013424	ENSORLG00000010708	KCNJ14	1.7161	17.7653	3.37185	0.291451	0.62	1.214	2.821	0.068
ENSORLT00000005707	ENSORLG00000004539	5707	73.3265	5886.38	6.3269	0.29166	4.144	207.389	943.985	4.989
ENSORLT00000021199	ENSORLG00000016946	SLC38A11	23.1992	224.608	3.27526	0.29188	9.165	7.783	35.069	1.77
ENSORLT00000016887	ENSORLG00000013461	MITF	142.789	711.484	2.31695	0.293546	126.03	56.304	24.27	12.993
ENSORLT00000008570	ENSORLG00000006820	Q8UUL4_ORYLA	152.814	685.111	2.16456	0.293967	11.108	76.093	87.374	13.175
ENSORLT00000025520	ENSORLG00000020601	GPM6A	15.3221	144.603	3.23842	0.295368	38.242	4.082	12.77	1.74
ENSORLT00000023904	ENSORLG00000019183	23904	23.9153	366.844	3.93916	0.295528	14.309	25.978	99.4	3.025
ENSORLT00000000181	ENSORLG00000000151	GLS	89.7969	739.208	3.04124	0.296584	12.069	41.221	96.867	6.216
ENSORLT00000005433	ENSORLG00000004338	YWHAG	31.0764	130.126	2.06602	0.296992	8.65	30.096	13.098	3.984
ENSORLT00000018785	ENSORLG00000014985	18785	3.86442	29.2145	2.91836	0.297564	4.263	4.821	1.91	0.36
ENSORLT00000005328	ENSORLG00000004254	LPHN3	10.3094	74.9481	2.86194	0.298082	4.179	0.923	1.052	0.244
ENSORLT00000013423	ENSORLG00000010708	KCNJ14	2.43221	21.4623	3.14147	0.299123	0.904	0.949	4.033	0.142
ENSORLT00000014554	ENSORLG00000011608	SLC6A1	1	128.454	7.00511	0.299711	0.275	1.28	13.629	0
ENSORLT00000011590	ENSORLG00000009245	LONRF3	90.513	406.744	2.16792	0.299937	39.916	4.882	21.534	4.709
ENSORLT00000024082	ENSORLG00000019334	24082	6.72883	104.213	3.95304	0.300663	11.77	0.627	3.624	0.281
ENSORLT00000016279	ENSORLG00000012989	GPR22	2.43221	24.3471	3.32341	0.301892	2.834	3.194	0.36	0.124
ENSORLT00000007029	ENSORLG00000005588	TMEM47	18.1865	710.879	5.28866	0.302029	4.549	58.851	219.369	2.394
ENSORLT00000013148	ENSORLG00000010490	USP54	3.86442	27.4501	2.82849	0.303085	0.242	2.523	4.362	0.266
ENSORLT00000025666	ENSORLG00000020723	DPYSL4	5.29662	32.6894	2.62568	0.303112	2.88	1.377	1.078	0.231
ENSORLT00000014551	ENSORLG00000011611	CYB5D2	9.59325	40.2284	2.06812	0.303967	6.238	2.011	6.692	1.08
ENSORLT00000025234	ENSORLG00000020354	GLRB	1	24.3357	4.605	0.304215	0.086	0.84	3.448	0
ENSORLT00000007447	ENSORLG00000005925	MBNL1	48.2629	268.273	2.47472	0.306102	5.198	25.938	44.571	4.588
ENSORLT00000010021	ENSORLG00000007986	RDH10	43.9662	208.092	2.24275	0.306829	46.297	11.344	14.707	4.76
ENSORLT00000014131	ENSORLG00000011267	Q6IZC3_ORYLA	13.1738	303.647	4.52666	0.306864	7.304	13.995	0	0.272
ENSORLT00000020110	ENSORLG00000016068	CPNE5	3.14831	24.1598	2.93996	0.307289	0.24	3.381	2.668	0.197
ENSORLT00000010010	ENSORLG00000007979	C5orf32	82.6358	427.034	2.36951	0.307427	23.63	63.574	133.574	14.48
ENSORLT00000016215	ENSORLG00000012936	STMN2	11.7416	81.5223	2.79557	0.308173	0.723	19.054	13.214	1.487
ENSORLT00000023523	ENSORLG00000018839	23523	2.43221	26.0741	3.42228	0.309625	3.18	5.312	0.23	0.158
ENSORLT00000010223	ENSORLG00000008141	MTNR1A	1.7161	18.4829	3.42898	0.311343	4.919	0.831	1.437	0.093
ENSORLT00000013138	ENSORLG00000010483	OPN4	12.4577	64.1659	2.36477	0.311937	5.466	2.232	12.317	1.229
ENSORLT00000025086	ENSORLG00000020226	25086	11.0255	109.682	3.31442	0.311979	6.598	9.969	36.563	1.688
ENSORLT00000014417	ENSORLG00000011508	PPM1H	9.59325	86.6432	3.17499	0.312497	4.322	3.426	16.555	0.836
ENSORLT00000010845	ENSORLG00000008645	VDAC2	96.9579	394.056	2.02297	0.313104	59.879	8.454	31.084	7.8
ENSORLT00000022114	ENSORLG00000017668	22114	7.44494	35.6766	2.26065	0.313288	6.416	23.581	26.044	3.518
ENSORLT00000012570	ENSORLG00000010018	RC3H2	69.0299	308.416	2.15958	0.313403	4.74	23.794	12.364	3.011
ENSORLT00000024032	ENSORLG00000019295	DKK3	109.848	1416.8	3.68905	0.315269	11.177	163.459	371.431	14.555
ENSORLT00000025703	ENSORLG00000020754	PRSS3	5.29662	31.8233	2.58694	0.315813	0.675	5.624	3.217	0.444
ENSORLT00000002745	ENSORLG00000002208	C6orf168	4.58052	26.827	2.5501	0.316796	0.969	2.375	3.721	0.332
ENSORLT00000017876	ENSORLG00000014254	ABI2	51.8434	245.187	2.24165	0.31743	13.882	17.746	51.05	5.874
ENSORLT00000002550	ENSORLG00000002043	C9orf91	505.137	3300.32	2.70786	0.317556	224.81	269.071	919.836	73.977
ENSORLT00000006411	ENSORLG00000005087	FRMD3	5.29662	30.7555	2.5377	0.317776	2.507	2.431	2.322	0.344
ENSORLT00000024790	ENSORLG00000019966	24790	5.29662	32.8036	2.63071	0.318833	2.383	2.815	1.217	0.28
ENSORLT00000011214	ENSORLG00000008939	FGD4	18.9026	213.606	3.4983	0.319526	30.822	13.632	1.73	1.211
ENSORLT00000011140	ENSORLG00000008881	IQSEC3	3.14831	71.364	4.50255	0.319988	0.8	0.722	5.017	0.069
ENSORLT00000005710	ENSORLG00000004540	GABRB3	1.7161	22.4158	3.70731	0.321032	0.101	1.243	3.437	0.056
ENSORLT00000025404	ENSORLG00000020505	FLVCR1	8.16104	35.7621	2.13161	0.32189	4.831	0.538	3.604	0.602
ENSORLT00000024201	ENSORLG00000019443	24201	3.86442	28.8454	2.90002	0.322546	3.894	3.975	0.825	0.285
ENSORLT00000008589	ENSORLG00000006835	LIMK2	30.3603	129.234	2.08972	0.323236	5.508	13.496	4.05	1.72
ENSORLT00000017486	ENSORLG00000013945	CAMK4	3.14831	21.6491	2.78166	0.323406	2.581	0.744	3.858	0.25
ENSORLT00000018766	ENSORLG00000014967	18766	39.6696	168.222	2.08426	0.324483	4.751	10.185	22.166	2.93
ENSORLT00000024314	ENSORLG00000019543	24314	30.3603	129.371	2.09126	0.324639	4.412	37.539	29.462	5.511
ENSORLT00000020716	ENSORLG00000016545	20716	292.454	2193.59	2.90701	0.324786	340.873	190.975	25.751	23.191
ENSORLT00000013548	ENSORLG00000010799	CRIP2	1	15.8074	3.98253	0.325328	0.241	6.204	1.787	0
ENSORLT00000021071	ENSORLG00000016842	TBC1D30	16.7543	77.0059	2.20044	0.326192	13.736	2.301	5.408	1.416
ENSORLT00000007385	ENSORLG00000005871	TOMM40L	6.01273	29.7708	2.30781	0.326537	3.26	0.666	3.337	0.417
ENSORLT00000020459	ENSORLG00000016340	MLC1	3.86442	23.8103	2.62326	0.326689	0.319	1.825	3.267	0.233
ENSORLT00000011876	ENSORLG00000009476	FOXF2	2.43221	23.189	3.2531	0.326971	0.614	3.636	1.029	0.112
ENSORLT00000005856	ENSORLG00000004652	LAMP1	78.3392	495.154	2.66007	0.327317	12.183	33.37	80.993	6.806
ENSORLT00000020760	ENSORLG00000016581	ESRRB	3.86442	28.7198	2.89372	0.327333	0	2.123	3.212	0.19
ENSORLT00000000560	ENSORLG00000000453	AMPD2	624.726	3219.25	2.36543	0.327426	37.461	122.033	248.522	27.106
ENSORLT00000017136	ENSORLG00000013659	OVGP1	1	15.7751	3.97958	0.327664	0.92	2.049	0	0
ENSORLT00000011338	ENSORLG00000009042	RADIL	2.43221	36.6712	3.91431	0.328375	0.6	0.339	2.712	0.051
ENSORLT00000014201	ENSORLG00000011337	CXCR4	1.7161	17.6658	3.36375	0.328418	3.58	0.487	1.264	0.073
ENSORLT00000019857	ENSORLG00000015855	19857	9.59325	42.2572	2.13911	0.328544	5.35	9.012	6.963	1.467
ENSORLT00000007492	ENSORLG00000005954	AADAC	74.7587	1758.25	4.55575	0.328679	14.655	92.552	331.117	6.416
ENSORLT00000012658	ENSORLG00000010086	Q9W646_ORYLA	1	35.4081	5.14601	0.328742	6.712	1.527	0	0
ENSORLT00000019026	ENSORLG00000015182	GATS	293.17	1305.92	2.15526	0.329637	92.216	61.818	246.064	30.426
ENSORLT00000016922	ENSORLG00000013494	BMP7	8.16104	33.8004	2.05022	0.329824	2.569	0.699	3.879	0.522
ENSORLT00000018362	ENSORLG00000014649	SEPN1	122.022	491.141	2.009	0.330293	18.612	17.329	55.359	7.665
ENSORLT00000005766	ENSORLG00000004588	5766	63.301	264.43	2.06258	0.331174	3.351	29.668	31.139	5.157
ENSORLT00000008353	ENSORLG00000006655	WASF3	6.01273	32.4936	2.43406	0.332138	3.962	0	4.079	0.422
ENSORLT00000011768	ENSORLG00000009386	11768	245.191	5828.99	4.57127	0.333043	21.583	312.604	1024.85	19.878
ENSORLT00000009810	ENSORLG00000007828	9810	4.58052	254.154	5.79405	0.333325	0.217	20.206	99.16	0.595
ENSORLT00000019957	ENSORLG00000015942	19957	7.44494	42.6844	2.51938	0.334327	13.579	2.446	4.123	0.985
ENSORLT00000006585	ENSORLG00000005224	IGSF8	89.0808	2406.75	4.75583	0.335471	25.702	51.7	270.106	4.433
ENSORLT00000024204	ENSORLG00000019447	24204	2.43221	19.9149	3.03351	0.335742	0.894	5.844	5.998	0.327
ENSORLT00000013090	ENSORLG00000010447	13090	3.86442	23.2029	2.58598	0.336337	0.792	1.213	2.935	0.217
ENSORLT00000012919	ENSORLG00000010307	RELT	6.01273	259.991	5.4343	0.338243	0	14.895	64.001	0.536
ENSORLT00000014779	ENSORLG00000011794	JAGN1	3.14831	23.2767	2.88623	0.338248	6.811	1.391	2.003	0.311
ENSORLT00000007567	ENSORLG00000006018	ZNF532	26.0636	125.923	2.27243	0.339299	4.665	5.901	0.823	0.728
ENSORLT00000007098	ENSORLG00000005644	WDR31	3.86442	25.3833	2.71556	0.339783	1.622	0.828	4.937	0.296
ENSORLT00000011814	ENSORLG00000009424	OSGIN2	2.43221	29.667	3.60852	0.340014	0.658	0.922	4.382	0.103
ENSORLT00000023606	ENSORLG00000018917	23606	11.0255	55.9775	2.34401	0.340056	4.136	0.417	1.855	0.373
ENSORLT00000003554	ENSORLG00000002845	3554	1	19.7081	4.30072	0.340061	0.181	0.555	2.974	0
ENSORLT00000008341	ENSORLG00000006643	SLC12A5	6.01273	35.4548	2.55989	0.340652	0.049	1.575	2.173	0.19
ENSORLT00000004734	ENSORLG00000003801	MAB21L1	8.87714	82.1034	3.20927	0.341254	0.82	7.198	16.495	0.824
ENSORLT00000005232	ENSORLG00000004178	5232	2.43221	106.424	5.45141	0.341417	35.398	8.144	0.176	0.182
ENSORLT00000004575	ENSORLG00000003671	SLC43A3	137.06	566.725	2.04784	0.342483	11.44	82.266	53.966	11.917
ENSORLT00000014292	ENSORLG00000011411	SLC26A1	6.01273	61.2656	3.34899	0.343095	1.887	6.762	1.258	0.268
ENSORLT00000002879	ENSORLG00000002320	EOMES	8.87714	64.3046	2.85675	0.343237	1.944	1.465	7.164	0.451
ENSORLT00000021727	ENSORLG00000017369	RPE65	5.29662	111.813	4.39988	0.344767	1.67	3.23	16.52	0.289
ENSORLT00000007149	ENSORLG00000005686	7149	6.72883	48.0207	2.83523	0.344796	3.067	12.317	3.338	0.747
ENSORLT00000006323	ENSORLG00000005016	NRSN1	1	70.752	6.1447	0.34499	0	2.765	23.44	0
ENSORLT00000014147	ENSORLG00000011289	TM4SF4	6.72883	548.088	6.34791	0.345667	4.079	34.688	246.34	1.053
ENSORLT00000022145	ENSORLG00000017695	TFAP2B	1.7161	16.893	3.29921	0.345908	2.841	1.523	2.257	0.097
ENSORLT00000006848	ENSORLG00000005440	6848	1.7161	18.9595	3.46571	0.347604	4.507	2.863	0	0.092
ENSORLT00000008005	ENSORLG00000006369	ENO2	4.58052	34.2931	2.90433	0.347662	0.293	2.151	4.751	0.267
ENSORLT00000003591	ENSORLG00000002874	GUCA1C	3.14831	47.2431	3.90745	0.347745	6.99	0.317	19.465	0.426
ENSORLT00000021002	ENSORLG00000016789	BAZ2B	3.14831	25.6002	3.02351	0.347917	2.491	2.098	0.082	0.128
ENSORLT00000025530	ENSORLG00000020609	C7orf52	17.4704	103.879	2.57192	0.348163	4.913	2.889	14.877	1.239
ENSORLT00000006962	ENSORLG00000005531	FAM150A	1	33.3527	5.05973	0.348559	0	8.344	44.876	0
ENSORLT00000003169	ENSORLG00000002546	VTN	1	16.5971	4.05286	0.349624	0.107	0.655	2.888	0
ENSORLT00000000518	ENSORLG00000000422	518	1	299.232	8.22512	0.350306	163.417	6.932	0.12	0
ENSORLT00000021077	ENSORLG00000016847	CIDEC	3.14831	171.532	5.76776	0.350508	54.282	6.298	3.602	0.249
ENSORLT00000003934	ENSORLG00000003158	SPIRE1	309.641	1822.62	2.55735	0.350594	52.506	40.365	177.641	15.666
ENSORLT00000006837	ENSORLG00000005428	DACH1	4.58052	29.6719	2.69551	0.350641	2.188	3.002	0.788	0.24
ENSORLT00000023970	ENSORLG00000019238	23970	34.6569	550.688	3.99002	0.350681	19.052	32.35	151.31	4.307
ENSORLT00000012373	ENSORLG00000009861	SEZ6	3.14831	43.6554	3.79351	0.352318	0.632	1.032	4.941	0.115
ENSORLT00000017865	ENSORLG00000014243	ALS2CR4	5.29662	25.9884	2.29472	0.352662	1.405	1.291	3.907	0.385
ENSORLT00000021292	ENSORLG00000017016	21292	5.29662	37.7138	2.83195	0.353696	1.251	16.853	32.776	2.057
ENSORLT00000025089	ENSORLG00000020228	STX1B	5.29662	73.7198	3.79891	0.353855	0.988	7.503	23.116	0.65
ENSORLT00000001938	ENSORLG00000001563	FHL1	344.73	2349.52	2.76883	0.354301	6.654	212.871	340.432	28.246
ENSORLT00000011979	ENSORLG00000009551	ACBD5	7.44494	32.3379	2.1189	0.354836	2.428	1.373	2.967	0.461
ENSORLT00000023669	ENSORLG00000018970	23669	11.0255	61.6699	2.48373	0.354937	17.439	8.27	2.085	1.439
ENSORLT00000012558	ENSORLG00000010008	C1orf2	2.43221	19.9611	3.03685	0.355186	1.64	3.214	2.344	0.18
ENSORLT00000017803	ENSORLG00000014189	17803	2.43221	93.1534	5.25927	0.355632	0.306	1.436	8.501	0.056
ENSORLT00000016355	ENSORLG00000013051	ENKUR	4.58052	49.0016	3.41925	0.356624	0.572	5.372	14.233	0.523
ENSORLT00000013818	ENSORLG00000011017	EFCAB1	6.72883	72.9197	3.43788	0.356751	5.787	4.09	25.691	0.976
ENSORLT00000025059	ENSORLG00000020203	FOXL2	1	11.9973	3.58464	0.357048	0.32	0.589	2.969	0
ENSORLT00000011652	ENSORLG00000009291	11652	2.43221	110.509	5.50576	0.358664	0.404	7.182	40.565	0.222
ENSORLT00000000509	ENSORLG00000000412	SLC12A3	1.7161	2152.32	10.2925	0.35931	0.335	241.111	0.076	0.026
ENSORLT00000002340	ENSORLG00000001876	GDPD4	6.01273	43.2558	2.8468	0.359481	0.094	5.635	3.28	0.36
ENSORLT00000011944	ENSORLG00000009521	11944	9.59325	80.7559	3.07348	0.359826	0.343	6.447	13.386	0.753
ENSORLT00000008893	ENSORLG00000007083	SVOP	2.43221	36.2566	3.8979	0.360123	0.181	1.548	5.257	0.099
ENSORLT00000002203	ENSORLG00000001769	SLC30A8	64.7332	531.33	3.03703	0.360511	5.834	35.602	85.397	5.272
ENSORLT00000011142	ENSORLG00000008882	SALL3	9.59325	251.817	4.71421	0.361126	0.68	4.219	18.436	0.28
ENSORLT00000017479	ENSORLG00000013937	DFNB31	1.7161	27.1277	3.98256	0.36212	0.593	0.132	2.396	0.03
ENSORLT00000021170	ENSORLG00000016919	TG	4.58052	7242.25	10.6267	0.362197	0.284	321.37	0.04	0.052
ENSORLT00000007451	ENSORLG00000005925	MBNL1	13.8899	64.3097	2.211	0.362568	0.511	9.705	8.05	1.261
ENSORLT00000017335	ENSORLG00000013825	PDE1A	3.86442	329.686	6.4147	0.362737	0	59.153	9.833	0.199
ENSORLT00000006516	ENSORLG00000005169	6516	24.6314	153.355	2.6383	0.36318	20.766	8.341	2.613	1.54
ENSORLT00000011029	ENSORLG00000008783	LNX2	2.43221	29.9075	3.62017	0.365914	0.058	0.916	2.68	0.063
ENSORLT00000022091	ENSORLG00000017650	SPTLC2	36.8052	443.464	3.59083	0.365947	6.126	14.625	55.969	2.153
ENSORLT00000015971	ENSORLG00000012755	15971	9.59325	476.771	5.63513	0.366346	2.761	38.433	218.586	1.651
ENSORLT00000024907	ENSORLG00000020072	24907	1	28.7457	4.84528	0.366747	0.528	1.077	9.033	0
ENSORLT00000005789	ENSORLG00000004606	SLITRK1	1.7161	52.1878	4.9265	0.367352	0.071	1.308	6.558	0.039
ENSORLT00000024851	ENSORLG00000020020	PRF1	7.44494	110.788	3.8954	0.368147	2.553	3.248	17.987	0.485
ENSORLT00000008392	ENSORLG00000006683	GPSM1	199.361	967.961	2.27957	0.368197	12.401	51.464	103.206	11.771
ENSORLT00000008193	ENSORLG00000006528	GJB1	3.14831	23.198	2.88135	0.368579	0.891	1.747	6.134	0.293
ENSORLT00000018778	ENSORLG00000014981	RAB27B	224.424	1672.19	2.89744	0.369116	99.886	74.269	386.681	25.734
ENSORLT00000009861	ENSORLG00000007870	FGFBP2	10.3094	46.8573	2.18432	0.369654	0.437	10.713	11.344	1.558
ENSORLT00000012648	ENSORLG00000010086	Q9W646_ORYLA	1	13.729	3.77915	0.370149	3.169	1.182	0	0
ENSORLT00000021385	ENSORLG00000017084	CDH2	127.034	712.934	2.48855	0.370296	0.336	39.216	49.333	5.4
ENSORLT00000008362	ENSORLG00000006661	8362	8.16104	40.0773	2.29596	0.370875	7.88	11.702	2.655	1.309
ENSORLT00000008531	ENSORLG00000006790	SPOCK2	3.86442	23.3841	2.5972	0.371571	0.875	5.357	4.862	0.479
ENSORLT00000000395	ENSORLG00000000324	395	1	287.699	8.16841	0.371603	0	0	78.607	0
ENSORLT00000021332	ENSORLG00000017048	Q3V620_ORYLA	31.7925	183.64	2.53012	0.372192	1.708	25.319	42.322	4.027
ENSORLT00000016440	ENSORLG00000013117	FAM5B	8.16104	56.364	2.78795	0.372197	0.642	2.183	5.926	0.391
ENSORLT00000022543	ENSORLG00000018002	22543	1	20.3148	4.34446	0.372429	0.847	0.415	5.921	0
ENSORLT00000024231	ENSORLG00000019470	24231	5.29662	42.213	2.99454	0.374154	42.254	19.315	2.337	2.075
ENSORLT00000012748	ENSORLG00000010170	12748	3.86442	30.1108	2.96196	0.374499	0.332	3.047	7.287	0.364
ENSORLT00000007709	ENSORLG00000006132	7709	6.72883	75.468	3.48744	0.374766	4.765	8.757	0.244	0.337
ENSORLT00000004115	ENSORLG00000003311	STAP1	1.7161	18.9534	3.46525	0.375046	0	4.742	1.879	0.088
ENSORLT00000010066	ENSORLG00000008023	10066	33.2247	387.105	3.5424	0.375528	5.002	17.207	59.695	2.374
ENSORLT00000015136	ENSORLG00000012094	SCN2B	2.43221	19.2368	2.98353	0.375592	0.26	6.377	4.134	0.285
ENSORLT00000005925	ENSORLG00000004708	5925	10.3094	45.7552	2.14998	0.376526	9.848	3.619	1.862	1.003
ENSORLT00000003856	ENSORLG00000003092	SV2A	2.43221	27.2904	3.48805	0.376702	0	1.052	2.762	0.072
ENSORLT00000018810	ENSORLG00000015005	EXOC3L	217.979	893.603	2.03544	0.377545	22.788	24.912	81.516	10.725
ENSORLT00000014743	ENSORLG00000011766	RGS9BP	1	12.4183	3.63439	0.377806	0	2.53	2.286	0
ENSORLT00000005855	ENSORLG00000004652	LAMP1	91.9452	511.94	2.47713	0.379155	10.801	35.813	86.773	8.175
ENSORLT00000012006	ENSORLG00000009575	C20orf103	1.7161	24.9845	3.86382	0.380185	0	2.739	8.997	0.123
ENSORLT00000000707	ENSORLG00000000569	KIT	235.166	1326.99	2.4964	0.380359	5.278	49.955	91.471	8.927
ENSORLT00000010110	ENSORLG00000008060	10110	185.039	6364.27	5.1041	0.380787	2.987	249.592	1128.13	14.031
ENSORLT00000019009	ENSORLG00000015171	SLC16A10	89.0808	804.642	3.17516	0.38166	2.286	121.744	58.139	6.702
ENSORLT00000022307	ENSORLG00000017827	22307	6.01273	29.1798	2.27888	0.381723	1.722	7.834	6.251	0.944
ENSORLT00000011456	ENSORLG00000009130	PVRL3	6.72883	28.7003	2.09264	0.381741	1.939	0.972	2.707	0.387
ENSORLT00000024882	ENSORLG00000020047	24882	3.14831	21.0819	2.74335	0.381914	0.499	3.059	7.536	0.411
ENSORLT00000009974	ENSORLG00000007950	PTGER3	1	14.9678	3.90379	0.381956	0	0.842	3.346	0
ENSORLT00000004670	ENSORLG00000003748	RASSF1	125.602	925.342	2.88113	0.382061	38.544	45.569	192.87	12.857
ENSORLT00000000068	ENSORLG00000000059	PCBP3	1	215.027	7.74837	0.386447	0.128	0.157	58.43	0
ENSORLT00000004102	ENSORLG00000003299	NRN1	1	12.3191	3.62282	0.386581	0.337	4.54	3.746	0
ENSORLT00000022770	ENSORLG00000018181	INA	13.1738	200.046	3.92459	0.386613	0.881	42.23	14.388	1.173
ENSORLT00000015498	ENSORLG00000012381	O93446_ORYLA	7987.71	33139	2.05268	0.387171	1583.51	1201.65	4869.55	628.861
ENSORLT00000006120	ENSORLG00000004857	PRF1	37.5213	214.214	2.51327	0.3872	4.123	11.16	30.157	2.681
ENSORLT00000023604	ENSORLG00000018913	NSF	14.606	173.703	3.572	0.387506	0.913	5.675	18.203	0.68
ENSORLT00000011889	ENSORLG00000009486	RORC	28.2119	122.959	2.1238	0.38757	2.814	6.894	16.695	2.021
ENSORLT00000019994	ENSORLG00000015972	19994	13.8899	71.6289	2.36651	0.388474	5.933	1.118	1.638	0.5
ENSORLT00000025516	ENSORLG00000020599	LRIT3	1	41.0999	5.36106	0.388532	0.078	0.667	6.017	0
ENSORLT00000005504	ENSORLG00000004387	CNTNAP1	1	43.9433	5.45757	0.389178	0	0.384	3.258	0
ENSORLT00000012232	ENSORLG00000009752	ELOVL5	34.6569	174.776	2.3343	0.389961	5.203	39.403	18.365	4.063
ENSORLT00000018369	ENSORLG00000014654	C20orf118	51.8434	302.405	2.54425	0.390123	26.364	43.72	145.541	12.516
ENSORLT00000008063	ENSORLG00000006421	8063	1	30.3755	4.92483	0.390486	0.835	3.619	0.034	0
ENSORLT00000024600	ENSORLG00000019800	24600	5.29662	30.8099	2.54025	0.390795	0	8.609	5.75	0.701
ENSORLT00000001584	ENSORLG00000001287	TTC39C	10.3094	57.8009	2.48714	0.392095	8.028	0.732	2.939	0.609
ENSORLT00000016416	ENSORLG00000013096	16416	7.44494	52.5957	2.82061	0.39215	1.064	0.338	3.151	0.195
ENSORLT00000004407	ENSORLG00000003539	CLDN7	1	16.4562	4.04056	0.392304	0	5.352	1.408	0
ENSORLT00000017161	ENSORLG00000013680	17161	7.44494	46.9055	2.65543	0.393784	3.799	6.166	0.503	0.469
ENSORLT00000010970	ENSORLG00000008737	ATP6AP1L	1.7161	50.4036	4.87632	0.393858	0.213	3.387	19.252	0.117
ENSORLT00000022162	ENSORLG00000017707	22162	41.8179	898.546	4.4254	0.393983	2.473	170.689	635.32	12.883
ENSORLT00000017671	ENSORLG00000014092	KCNJ6	1	30.3266	4.92251	0.39496	0.225	0.69	6.258	0
ENSORLT00000007560	ENSORLG00000006011	SSX2IP	1	16.0754	4.00679	0.395152	0.086	0.423	2.33	0
ENSORLT00000003774	ENSORLG00000003018	NELL2	3.14831	24.447	2.95701	0.39578	0.06	0.885	2.169	0.099
ENSORLT00000002408	ENSORLG00000001933	TEX11	9.59325	39.0098	2.02375	0.395874	1.689	2.002	1.183	0.358
ENSORLT00000008795	ENSORLG00000006998	8795	1.7161	37.253	4.44015	0.396792	0.278	1.023	6.04	0.051
ENSORLT00000012283	ENSORLG00000009790	DHX32	4.58052	31.3318	2.77404	0.398894	3.641	0.842	0.618	0.188
ENSORLT00000014564	ENSORLG00000011618	KATNAL1	6.01273	26.45	2.13718	0.399241	2.149	0.957	2.637	0.375
ENSORLT00000018718	ENSORLG00000014931	18718	16.0382	679.914	5.40577	0.399819	7.916	116.37	710.08	6.51
ENSORLT00000007090	ENSORLG00000005637	RUNDC3A	6.01273	28.6222	2.25104	0.400098	4.229	1.363	1.768	0.427
ENSORLT00000010599	ENSORLG00000008438	10599	9.59325	54.9359	2.51766	0.404574	3.389	0.755	8.319	0.676
ENSORLT00000000858	ENSORLG00000000696	858	4.58052	23.8573	2.38084	0.404838	0.387	4.982	4.614	0.531
ENSORLT00000003417	ENSORLG00000002741	LRRC34	2.43221	28.8053	3.56599	0.406272	5.894	2.166	0.062	0.129
ENSORLT00000023991	ENSORLG00000019259	CRADD	8.16104	34.5799	2.08311	0.406416	9.719	6.267	4.469	1.402
ENSORLT00000009545	ENSORLG00000007615	NAT8L	2.43221	17.0388	2.80848	0.407847	0.147	2.165	2.963	0.162
ENSORLT00000005681	ENSORLG00000004517	5681	1	47.8666	5.58095	0.408527	0	0.347	3.754	0
ENSORLT00000000908	ENSORLG00000000739	908	25.3475	176.361	2.79862	0.40912	10.379	1.284	2.757	0.63
ENSORLT00000015848	ENSORLG00000012647	CRB2	1	71.7199	6.1643	0.409581	0.319	0	5.1	0
ENSORLT00000009426	ENSORLG00000007517	GPRC5C	4.58052	30.3478	2.72801	0.409682	6.567	0.473	2.114	0.353
ENSORLT00000001324	ENSORLG00000001070	1324	53.9917	587.494	3.44376	0.410729	3.814	29.473	92.838	3.968
ENSORLT00000014237	ENSORLG00000011368	TTYH1	6.01273	118.963	4.30635	0.412191	0.883	3.57	18.329	0.339
ENSORLT00000001337	ENSORLG00000001086	CLDN5	519.459	3819.14	2.87817	0.412567	401.499	168.793	1370.46	90.402
ENSORLT00000001474	ENSORLG00000001195	SEZ6L	6.72883	27.4479	2.02827	0.412818	0.485	1.443	2.201	0.304
ENSORLT00000008044	ENSORLG00000006403	Q8UUN0_ORYLA	4.58052	842.814	7.52356	0.412984	1.999	2.268	129.881	0.203
ENSORLT00000012916	ENSORLG00000010305	CYSLTR1	6.72883	27.4065	2.02609	0.413073	0.418	3.244	4.574	0.611
ENSORLT00000009449	ENSORLG00000007535	NRGN	1.7161	15.3978	3.16551	0.413676	9.223	9.416	7.325	0.421
ENSORLT00000018434	ENSORLG00000014705	DNAJC5	1.7161	25.4505	3.89049	0.413833	0	2.465	9.471	0.123
ENSORLT00000008375	ENSORLG00000006671	PRODH2	1.7161	124.738	6.18362	0.414313	12.287	1.236	0.116	0.024
ENSORLT00000017510	ENSORLG00000013969	EFNA2	6.72883	27.6614	2.03945	0.415376	4.919	3.515	16.061	1.798
ENSORLT00000017285	ENSORLG00000013782	FRZB	77.6231	330.105	2.08837	0.416355	16.945	73.599	27.159	9.037
ENSORLT00000008931	ENSORLG00000007117	DCTN4	6.01273	26.0696	2.11628	0.416894	1.751	1.514	2.672	0.395
ENSORLT00000018671	ENSORLG00000014892	GRIN2B	10.3094	69.591	2.75495	0.417842	0.274	1.119	3.225	0.217
ENSORLT00000021439	ENSORLG00000017126	LRP2	46.8306	648.993	3.79268	0.418227	0.887	11.812	3.137	0.371
ENSORLT00000021992	ENSORLG00000017576	MYL4	1	376.091	8.55494	0.418324	0.497	218.225	0.132	0
ENSORLT00000015411	ENSORLG00000012309	15411	1	12.9644	3.69649	0.418575	0	1.193	5.157	0
ENSORLT00000018836	ENSORLG00000015028	18836	38.2374	557.784	3.86665	0.41884	0.893	27.337	92.678	2.828
ENSORLT00000022887	ENSORLG00000018276	GPR37L1	1	18.4178	4.20303	0.419748	0.289	0.532	4.673	0
ENSORLT00000012280	ENSORLG00000009786	12280	1	104.446	6.70662	0.42043	3.574	115.105	5.137	0
ENSORLT00000006250	ENSORLG00000004957	PPP2R2C	1.7161	21.4717	3.64523	0.420815	0	1.06	3.778	0.059
ENSORLT00000019716	ENSORLG00000015744	APOA1	36.0891	167.447	2.21407	0.422316	17.833	44.361	9.345	4.889
ENSORLT00000002449	ENSORLG00000001967	2449	1.7161	214.443	6.96531	0.422505	0	39.822	3.204	0.047
ENSORLT00000002937	ENSORLG00000002364	CFI	1	16.9249	4.08107	0.422583	0.602	2.213	0.04	0
ENSORLT00000025847	ENSORLG00000020871	25847	2.43221	25.3784	3.38326	0.422634	1.41	0.576	6.47	0.172
ENSORLT00000004745	ENSORLG00000003811	NDUFA4L2	3.14831	24.6654	2.96984	0.422745	3.232	1.76	13.878	0.591
ENSORLT00000014572	ENSORLG00000011624	TNNC1	1.7161	50.0604	4.86646	0.423283	0	20.059	4.053	0.117
ENSORLT00000007617	ENSORLG00000006060	Q90XN7_ORYLA	1	13.4583	3.75042	0.423418	0	0.71	3.22	0
ENSORLT00000000439	ENSORLG00000000360	C19orf67	1.7161	16.351	3.25217	0.423801	5.27	2.152	0	0.107
ENSORLT00000005779	ENSORLG00000004596	LFNG	68.3138	1373.11	4.32913	0.423849	6.081	62.746	281.575	6.027
ENSORLT00000011454	ENSORLG00000009128	SLC9A3	9.59325	298.966	4.96182	0.425418	6.55	36.912	2.601	0.431
ENSORLT00000022282	ENSORLG00000017804	LRFN2	5.29662	25.3626	2.25956	0.425442	0.651	0.478	2.412	0.214
ENSORLT00000020252	ENSORLG00000016184	20252	3.14831	23.7843	2.91736	0.425623	0	6.645	3.07	0.308
ENSORLT00000011265	ENSORLG00000008982	MSI1	8.87714	36.0908	2.02346	0.426044	1.99	5.922	14.302	1.715
ENSORLT00000003777	ENSORLG00000003018	NELL2	2.43221	66.9257	4.78222	0.426129	0.241	1.032	7.358	0.066
ENSORLT00000025598	ENSORLG00000020665	CNGA3	4.58052	22.0829	2.26935	0.426484	2.579	0.234	1.922	0.262
ENSORLT00000003516	ENSORLG00000002818	NIPAL2	51.1273	247.684	2.27633	0.426574	4.254	16.168	39.326	4.186
ENSORLT00000005864	ENSORLG00000004659	RAB3C	1	10.6149	3.40802	0.42664	0.214	0.786	3.51	0
ENSORLT00000005783	ENSORLG00000004595	SLC6A1	3.14831	71.2343	4.49992	0.427368	0.874	0.981	9.328	0.12
ENSORLT00000002976	ENSORLG00000002392	ERBB4	7.44494	56.78	2.93105	0.427632	0	4.45	2.143	0.256
ENSORLT00000025830	ENSORLG00000020855	25830	27.4958	180.917	2.71804	0.428147	12.117	8.862	51.418	3.669
ENSORLT00000011542	ENSORLG00000009203	SYN3	6.72883	49.093	2.86709	0.428195	1.025	1.465	6.601	0.375
ENSORLT00000025505	ENSORLG00000020590	MREG	13.1738	392.738	4.89783	0.42874	0.309	20.445	110.859	1.44
ENSORLT00000017667	ENSORLG00000014088	Q2L6A8_ORYLA	4.58052	1147.79	7.96914	0.428807	0	0	274.885	0.306
ENSORLT00000007530	ENSORLG00000005987	AMPD2	2.43221	31.8274	3.70993	0.429083	0.062	0.834	3.276	0.068
ENSORLT00000004643	ENSORLG00000003723	FIBCD1	6.01273	41.722	2.79472	0.43034	0.479	1.997	6.143	0.368
ENSORLT00000015653	ENSORLG00000012501	DIRAS1	1.7161	28.5337	4.05546	0.430691	0.247	2.423	12.171	0.136
ENSORLT00000011649	ENSORLG00000009287	11649	9.59325	83.9813	3.12998	0.431248	4.472	2.834	21.064	1.015
ENSORLT00000019843	ENSORLG00000015848	C1orf50	1	10.9731	3.4559	0.433386	0.226	1.941	2.876	0
ENSORLT00000006488	ENSORLG00000005149	Q2L4U6_ORYLA	1	14.693	3.87706	0.433503	0	0.992	5.037	0
ENSORLT00000013263	ENSORLG00000010579	13263	16.7543	69.4095	2.0506	0.433641	7.209	3.896	21.442	2.558
ENSORLT00000025627	ENSORLG00000020688	GDF6	4.58052	23.1442	2.33707	0.433681	0.231	3.12	2.451	0.317
ENSORLT00000002549	ENSORLG00000002042	ATP2B3	17.4704	266.963	3.93365	0.4351	0.212	5.087	19.337	0.534
ENSORLT00000011152	ENSORLG00000008889	CDH17	1	321.321	8.32787	0.435115	0	41.92	0	0
ENSORLT00000003783	ENSORLG00000003018	NELL2	3.86442	28.0519	2.85978	0.435634	0.129	0.951	2.773	0.142
ENSORLT00000006683	ENSORLG00000005300	6683	1	11.3212	3.50096	0.435821	3.846	0.589	1.527	0
ENSORLT00000020935	ENSORLG00000016738	DPP6	5.29662	26.1451	2.3034	0.437096	0.495	2.047	1.048	0.204
ENSORLT00000021248	ENSORLG00000016983	SNAP91	1.7161	30.6363	4.15803	0.437904	0	1.864	9.039	0.093
ENSORLT00000015811	ENSORLG00000012624	SLC7A5	248.056	2293.43	3.20877	0.438643	19.611	96.646	331.324	16.786
ENSORLT00000020227	ENSORLG00000016165	20227	5.29662	26.4139	2.31815	0.438832	0	6.47	11.021	1.022
ENSORLT00000023013	ENSORLG00000018384	CCDC106	5.29662	32.5777	2.62074	0.438979	10.81	8.624	0	0.827
ENSORLT00000013180	ENSORLG00000010513	POLR3G	2.43221	40	4.03966	0.439226	18.505	1.722	2.356	0.257
ENSORLT00000004464	ENSORLG00000003584	RS1	1	117.309	6.87417	0.439528	0	0	45.489	0
ENSORLT00000007683	ENSORLG00000006111	DOC2A	1.7161	24.3079	3.82422	0.439835	0.119	1.024	4.931	0.065
ENSORLT00000012239	ENSORLG00000009755	C1orf216	63.301	1088.46	4.10391	0.440624	121.531	145.34	1113.78	27.605
ENSORLT00000015567	ENSORLG00000012434	15567	1	55.0275	5.78208	0.441017	19.155	1.69	0	0
ENSORLT00000006089	ENSORLG00000004836	6089	1.7161	16.1969	3.23851	0.442258	2.756	2.363	0	0.076
ENSORLT00000019379	ENSORLG00000015480	19379	4.58052	22.1929	2.27652	0.442545	0.341	2.505	2.586	0.311
ENSORLT00000005445	ENSORLG00000004346	5445	3.86442	34.4511	3.15623	0.44287	2.921	1.318	0	0.112
ENSORLT00000005600	ENSORLG00000004463	5600	4.58052	20.9703	2.19477	0.443074	10.285	0.548	9.944	1.226
ENSORLT00000007881	ENSORLG00000006273	INPP5J	142.072	1385.37	3.28557	0.443273	12.978	67.059	238.443	11.305
ENSORLT00000002162	ENSORLG00000001739	NUCB1	21.767	96.0457	2.14158	0.443319	16.787	3.905	3.881	1.689
ENSORLT00000009917	ENSORLG00000007906	PCYT2	5.29662	24.5042	2.20989	0.443755	4.627	0.597	1.676	0.401
ENSORLT00000000075	ENSORLG00000000064	RHOU	1	10.2823	3.36209	0.444282	1.114	0	2.752	0
ENSORLT00000016015	ENSORLG00000012789	GNB5	3.14831	130.344	5.37161	0.444587	0.226	3.179	28.195	0.186
ENSORLT00000005270	ENSORLG00000004206	5270	1	32.1266	5.0057	0.444685	0.061	0.3	3.762	0
ENSORLT00000006093	ENSORLG00000004840	6093	1330.8	19452	3.86955	0.444909	285.707	637.067	3550.68	106.79
ENSORLT00000023733	ENSORLG00000019025	CNGA1	5.29662	84.9999	4.00432	0.445227	2.657	0.186	11.254	0.25
ENSORLT00000004285	ENSORLG00000003447	SEMA6A	5.29662	22.8503	2.10907	0.445996	0.301	1.845	2.764	0.33
ENSORLT00000017522	ENSORLG00000013968	CACNA2D4	4.58052	32.0064	2.80478	0.446644	0.969	0	2.248	0.127
ENSORLT00000014614	ENSORLG00000011656	KNG1	1.7161	15.9221	3.21382	0.447378	3.42	2.723	0.091	0.094
ENSORLT00000019293	ENSORLG00000015415	DEPDC4	3.14831	22.9982	2.86887	0.448344	3.328	1.288	0.139	0.144
ENSORLT00000006918	ENSORLG00000005495	6918	6.72883	35.5884	2.40298	0.448684	1.442	0.071	2.992	0.253
ENSORLT00000022035	ENSORLG00000017607	DAB2IP	12.4577	70.204	2.49452	0.449287	0.763	1.142	4.599	0.372
ENSORLT00000015518	ENSORLG00000012395	TSPAN3	18.9026	125.769	2.73412	0.449376	2.978	8.574	29.487	2.041
ENSORLT00000017633	ENSORLG00000014058	OPSR_ORYLA	10.3094	2138.52	7.69652	0.450264	0	0	551.196	0.857
ENSORLT00000023597	ENSORLG00000018908	23597	1	12.8092	3.67911	0.450768	0.666	4.894	0.587	0
ENSORLT00000013697	ENSORLG00000010922	TIMM10	5.29662	22.1915	2.06686	0.451802	3.445	0.888	4.511	0.596
ENSORLT00000016221	ENSORLG00000012942	GJA3	5.29662	22.7304	2.10148	0.452738	0.233	2.285	3.148	0.383
ENSORLT00000025147	ENSORLG00000020273	SLC1A4	31.0764	899.783	4.85569	0.452847	8.65	15.628	146.782	2.012
ENSORLT00000008985	ENSORLG00000007163	MCHR2	43.2501	212.671	2.29785	0.453178	1.451	22.399	44.175	4.694
ENSORLT00000021084	ENSORLG00000016852	PPAP2C	62.5849	276.202	2.14184	0.454697	6.203	17.491	47.834	5.518
ENSORLT00000016248	ENSORLG00000012966	GAD2	1.7161	70.6892	5.36428	0.455488	0.235	1.294	16.161	0.064
ENSORLT00000008620	ENSORLG00000006858	WSCD2	69.746	559.015	3.0027	0.455553	4.631	23.763	78.919	4.599
ENSORLT00000025445	ENSORLG00000020537	CDK5R2	1	17.7762	4.15188	0.455663	0.17	0.626	5.407	0
ENSORLT00000017181	ENSORLG00000013694	TMPO	2.43221	17.7263	2.86555	0.455742	5.459	1.56	0.482	0.2
ENSORLT00000023692	ENSORLG00000018989	CIB2	1	10.9088	3.44742	0.456392	0	2.487	2.042	0
ENSORLT00000023084	ENSORLG00000018447	PRKAR2A	2.43221	15.2403	2.64755	0.456747	0.626	0.92	2.452	0.137
ENSORLT00000022937	ENSORLG00000018318	C1QTNF4	3.14831	19.4549	2.62748	0.456877	6.444	1.842	1.365	0.353
ENSORLT00000005627	ENSORLG00000004481	ADAM11	2.43221	29.5508	3.60286	0.458798	0	5.997	1.833	0.131
ENSORLT00000006023	ENSORLG00000004785	NDRG1	1.7161	229.174	7.06116	0.45948	0	0	63.273	0.071
ENSORLT00000011616	ENSORLG00000009260	TMEM170B	6.01273	27.0556	2.16983	0.461186	7.379	3.616	2.232	0.809
ENSORLT00000013289	ENSORLG00000010599	OPSD_ORYLA	116.293	22075.5	7.56854	0.461411	1.524	1.867	6555.15	12.232
ENSORLT00000005579	ENSORLG00000004447	SYN2	6.01273	80.9398	3.75076	0.461731	0.681	1.44	8.714	0.237
ENSORLT00000023021	ENSORLG00000018391	23021	1	31.9197	4.99638	0.461862	21.125	1.109	1.118	0
ENSORLT00000011511	ENSORLG00000009170	ATP6V0A2	16.0382	80.7917	2.3327	0.461989	0.686	2.453	6.965	0.659
ENSORLT00000018859	ENSORLG00000015042	PRPH	1.7161	70.1317	5.35286	0.462874	0	14.231	1.979	0.055
ENSORLT00000025471	ENSORLG00000020561	FIGNL1	7.44494	31.9249	2.10035	0.4631	6.731	1.586	1.439	0.639
ENSORLT00000024641	ENSORLG00000019836	24641	5.29662	116.336	4.45709	0.463126	0.344	4.074	24.344	0.377
ENSORLT00000000978	ENSORLG00000000795	978	4.58052	30.7094	2.7451	0.463504	5.187	1.994	0.269	0.279
ENSORLT00000018478	ENSORLG00000014743	PLEKHB1	2.43221	48.4338	4.31568	0.464122	2.422	0.198	14.19	0.177
ENSORLT00000004019	ENSORLG00000003226	CHRNB3	3.14831	24.7653	2.97567	0.464655	0	1.393	3.994	0.17
ENSORLT00000009668	ENSORLG00000007720	C3orf21	4.58052	24.6447	2.4277	0.465479	2.804	3.591	0.81	0.349
ENSORLT00000005410	ENSORLG00000004318	HCN2	3.86442	22.6678	2.55232	0.465873	2.603	0.755	0.29	0.15
ENSORLT00000008948	ENSORLG00000007131	SH3GL2	8.87714	65.8406	2.89081	0.46622	0.274	5.036	14.219	0.826
ENSORLT00000010766	ENSORLG00000008575	ANO2	1	22.2211	4.47386	0.466342	0.086	0.318	3.57	0
ENSORLT00000007872	ENSORLG00000006265	SELM	101.971	688.885	2.75611	0.467297	37.901	128.924	444.887	31.171
ENSORLT00000003164	ENSORLG00000002540	TLR2	28.2119	141.483	2.32625	0.46789	14.522	4.921	1.832	1.288
ENSORLT00000016536	ENSORLG00000013193	GJD2	1	23.9497	4.58194	0.46822	0.161	0.593	7.258	0
ENSORLT00000023703	ENSORLG00000018998	GNAT1	18.1865	3041.14	7.3856	0.469225	0.362	0.178	471.75	0.953
ENSORLT00000003624	ENSORLG00000002899	LAPTM4B	2.43221	17.3376	2.83356	0.469394	0.761	6.523	2.282	0.278
ENSORLT00000001913	ENSORLG00000001543	1913	2.43221	15.5778	2.67915	0.47019	0.653	2.933	3.572	0.239
ENSORLT00000013839	ENSORLG00000011032	CLUL1	1	20.1186	4.33046	0.470687	0.249	0.305	4.615	0
ENSORLT00000015367	ENSORLG00000012280	15367	1	10.5871	3.40424	0.470924	0.216	0.529	3.77	0
ENSORLT00000000890	ENSORLG00000000723	SLC4A11	1	74.9273	6.22742	0.472252	0.244	9.932	0.387	0
ENSORLT00000018860	ENSORLG00000015036	MYO7A	1	65.2532	6.02798	0.472931	0.045	0	3.059	0
ENSORLT00000012622	ENSORLG00000010060	CNTN1	28.2119	258.491	3.19574	0.472939	0.318	5.156	16.942	0.827
ENSORLT00000003318	ENSORLG00000002662	ALX1	3.14831	41.3115	3.71389	0.473555	0.15	10.873	2.947	0.247
ENSORLT00000004532	ENSORLG00000003636	MSTP9	6.01273	32.8811	2.45117	0.474609	3.193	1.159	0.282	0.227
ENSORLT00000010794	ENSORLG00000008601	Q8JIS8_ORYLA	26.7797	115.804	2.11247	0.47483	21.576	15.927	1.245	2.73
ENSORLT00000016208	ENSORLG00000012931	16208	2.43221	47.2648	4.28043	0.474847	0	1.497	8.735	0.112
ENSORLT00000010891	ENSORLG00000008681	10891	1.7161	184.872	6.75125	0.475029	0.11	0	43.42	0.061
ENSORLT00000021428	ENSORLG00000017121	DHRS3	6.01273	26.8424	2.15842	0.47536	1.42	5.607	2.423	0.606
ENSORLT00000016933	ENSORLG00000013499	SLC13A5	3.86442	23.563	2.6082	0.475379	0.39	2.865	0.825	0.171
ENSORLT00000000832	ENSORLG00000000669	DSCAM	3.86442	90.6299	4.55166	0.475383	0.217	0.414	4.077	0.053
ENSORLT00000018397	ENSORLG00000014677	18397	2.43221	24.8296	3.35172	0.47543	0.403	3.952	16.651	0.442
ENSORLT00000015883	ENSORLG00000012677	GNB3	2.43221	27.8065	3.51508	0.47597	0.649	0.795	6.185	0.142
ENSORLT00000025614	ENSORLG00000020678	CRYAA_ORYLA	7.44494	1043.45	7.13088	0.476361	0.769	0.753	342.238	0.759
ENSORLT00000000161	ENSORLG00000000132	161	1.7161	12.8494	2.90449	0.476606	0.562	2.411	4.465	0.154
ENSORLT00000012752	ENSORLG00000010171	TRPC1	8.87714	60.1113	2.75947	0.476693	0.345	5.496	1.979	0.347
ENSORLT00000012673	ENSORLG00000010105	GPR21	22.4831	205.007	3.18876	0.476811	0	16.586	50.655	2.474
ENSORLT00000024831	ENSORLG00000020002	CYP51A1	72.6104	1244.41	4.09915	0.477244	15.455	25.533	199.049	4.842
ENSORLT00000024988	ENSORLG00000020133	Q2L6A4_ORYLA	4.58052	626.677	7.09607	0.47742	0.1	0.123	134.473	0.275
ENSORLT00000010190	ENSORLG00000008121	GAL3ST1	12.4577	110.961	3.15494	0.477637	0.926	5.672	21.326	1.015
ENSORLT00000020766	ENSORLG00000016586	20766	3.14831	80.3152	4.67302	0.478555	45.143	2.587	4.333	0.434
ENSORLT00000006695	ENSORLG00000005310	6695	1.7161	61.9858	5.17473	0.478925	26.567	2.138	0.924	0.106
ENSORLT00000009891	ENSORLG00000007886	9891	1	65.2325	6.02752	0.479091	0	0.164	18.259	0
ENSORLT00000001506	ENSORLG00000001223	1506	1	11.4881	3.52207	0.479093	2.778	1.702	0	0
ENSORLT00000013357	ENSORLG00000010652	13357	3.14831	91.3746	4.85914	0.479961	17.705	2.907	0.048	0.15
ENSORLT00000018781	ENSORLG00000014981	RAB27B	53.2756	1301.67	4.61075	0.48069	43.461	32.656	472.069	7.731
ENSORLT00000010381	ENSORLG00000008273	RAB42	1	12.9366	3.69339	0.481461	0	0.895	5.415	0
ENSORLT00000018246	ENSORLG00000014556	ASNA1	1884.35	7710.6	2.03277	0.482167	208.089	271.834	1038.16	127.578
ENSORLT00000016051	ENSORLG00000012818	RNF17	1	59.3823	5.89196	0.48234	5.423	0.285	0	0
ENSORLT00000010208	ENSORLG00000008129	10208	1	36.9034	5.20568	0.482543	0.885	0	16.283	0
ENSORLT00000004117	ENSORLG00000003311	STAP1	2.43221	14.5573	2.58141	0.482706	0	1.64	3.366	0.183
ENSORLT00000005574	ENSORLG00000004443	GRIK1	1	62.2692	5.96045	0.482827	0	0.069	7.373	0
ENSORLT00000020756	ENSORLG00000016578	DMBX1	1	47.4313	5.56777	0.483327	14.055	0.313	0.541	0
ENSORLT00000013242	ENSORLG00000010563	13242	1.7161	166.845	6.60323	0.48385	0.162	0	57.59	0.089
ENSORLT00000024300	ENSORLG00000019530	CTTNBP2	3.14831	17.4489	2.47049	0.484338	2.463	0.549	1.363	0.184
ENSORLT00000013989	ENSORLG00000011151	PTCHD2	8.87714	57.4461	2.69404	0.484488	0.188	1.057	3.417	0.226
ENSORLT00000004341	ENSORLG00000003488	CIDEA	3.14831	225.899	6.16496	0.485574	2.157	1.101	83.843	0.296
ENSORLT00000018151	ENSORLG00000014481	18151	1.7161	24.5335	3.83754	0.485757	1.314	0.23	8.151	0.103
ENSORLT00000009502	ENSORLG00000007582	OTOP2	6.01273	199.662	5.05339	0.486021	3.142	0.481	30.355	0.301
ENSORLT00000010943	ENSORLG00000008716	CRB1	1	34.6674	5.11551	0.486436	0	0.143	2.683	0
ENSORLT00000004176	ENSORLG00000003361	PRPH2	2.43221	118.164	5.60238	0.487153	1.144	1.051	33.994	0.157
ENSORLT00000025849	ENSORLG00000020873	OPCML	2.43221	14.2826	2.55392	0.488173	0	1.237	2.979	0.158
ENSORLT00000007620	ENSORLG00000006063	7620	5.29662	22.8943	2.11185	0.488248	2.183	2.674	2.543	0.479
ENSORLT00000022365	ENSORLG00000017872	ADCYAP1	1	11.1956	3.48486	0.488367	0.203	3.73	0.86	0
ENSORLT00000000873	ENSORLG00000000706	DES	1	100.299	6.64816	0.488492	0.412	23.198	0.381	0
ENSORLT00000024088	ENSORLG00000019347	24088	4.58052	44.4334	3.27806	0.488504	0.423	3.891	15.806	0.58
ENSORLT00000009471	ENSORLG00000007556	Q1L7T4_ORYLA	109.848	477.458	2.11987	0.489094	117.313	39.993	16.495	12.423
ENSORLT00000023655	ENSORLG00000018956	GABRA1	3.14831	29.3302	3.21974	0.489436	0.17	2.085	8.291	0.28
ENSORLT00000015138	ENSORLG00000012094	SCN2B	3.14831	16.2145	2.36463	0.489639	0.246	2.707	5.33	0.404
ENSORLT00000009589	ENSORLG00000007653	FAM148A	6.72883	70.9858	3.3991	0.489731	1.072	2.626	14.567	0.522
ENSORLT00000012196	ENSORLG00000009722	12196	1	46.2458	5.53125	0.490622	0	0.205	7.942	0
ENSORLT00000025352	ENSORLG00000020459	25352	1.7161	211.312	6.94409	0.490738	156.272	3.307	0	0.164
ENSORLT00000006383	ENSORLG00000005065	INPP5K	1.7161	13.98	3.02616	0.491451	0	0.612	2.22	0.055
ENSORLT00000023566	ENSORLG00000018877	CDK5R1	1	15.653	3.96836	0.491461	0	0.54	4.12	0
ENSORLT00000023413	ENSORLG00000018742	23413	3.14831	144.768	5.52302	0.492456	29.973	2.583	0.534	0.151
ENSORLT00000018474	ENSORLG00000014740	GABRR1	1	44.7642	5.48427	0.492729	0	0.252	9.426	0
ENSORLT00000011321	ENSORLG00000009025	KCNIP3	1	31.0868	4.95823	0.492944	13.005	1.154	0.1	0
ENSORLT00000016357	ENSORLG00000013052	16357	11.0255	95.7945	3.11911	0.49301	1.118	4.718	19.994	0.954
ENSORLT00000017371	ENSORLG00000013856	CACNG5	1	23.8156	4.57383	0.493193	0.708	0	8.057	0
ENSORLT00000010466	ENSORLG00000008333	IFI30	20.3348	210.694	3.37313	0.493766	64.029	16.992	2.818	2.388
ENSORLT00000013142	ENSORLG00000010482	G2E3	24.6314	105.513	2.09884	0.493835	2.845	2.04	11.277	1.255
ENSORLT00000012324	ENSORLG00000009820	12324	5.29662	55.2762	3.38351	0.49471	8.199	0.657	1.379	0.252
ENSORLT00000001258	ENSORLG00000001022	EPM2AIP1	3.14831	18.7655	2.57543	0.495489	5.498	4.963	1.838	0.476
ENSORLT00000000163	ENSORLG00000000133	SH3BP4	6.01273	85.4354	3.82874	0.495653	0.422	1.227	8.067	0.202
ENSORLT00000022889	ENSORLG00000018277	22889	7.44494	60.5519	3.02384	0.495753	21.055	1.141	4.933	0.919
ENSORLT00000016751	ENSORLG00000013356	PARP6	4.58052	18.873	2.04274	0.495794	0.482	0.689	2.043	0.22
ENSORLT00000000712	ENSORLG00000000580	712	3.14831	20.0029	2.66756	0.495818	3.337	2.423	0	0.203
ENSORLT00000012345	ENSORLG00000009840	12345	1	47.7204	5.57653	0.495941	0.15	0	7.407	0
ENSORLT00000015521	ENSORLG00000012401	FETUB	1	22.9383	4.51969	0.496057	0.772	4.254	0	0
ENSORLT00000009067	ENSORLG00000007226	STRA6	1.7161	20.4347	3.57381	0.49617	0.468	0.096	2.77	0.043
ENSORLT00000009428	ENSORLG00000007522	BTBD17	1	21.8265	4.44801	0.496465	0	0.362	4.063	0
ENSORLT00000011331	ENSORLG00000009036	11331	419.205	1831.46	2.12727	0.496817	345.775	77.462	70.524	35.395
ENSORLT00000020521	ENSORLG00000016389	AGXT	1	137.254	7.10071	0.49719	0.093	29.58	0.148	0
ENSORLT00000024824	ENSORLG00000019991	SLC2A11	1	52.2731	5.708	0.497346	0.873	10.816	0.051	0
ENSORLT00000002367	ENSORLG00000001901	2367	1.7161	14.2908	3.05788	0.497441	0.387	2.847	0.752	0.071
ENSORLT00000023023	ENSORLG00000018382	RIC8A	86.9325	367.609	2.0802	0.497451	55.384	9.755	13.772	5.821
ENSORLT00000000515	ENSORLG00000000417	RAB27B	64.0171	929.045	3.85922	0.497672	4.597	78.004	382.266	11.091
ENSORLT00000003042	ENSORLG00000002447	TKT	2.43221	216.903	6.47864	0.497944	0.134	0.082	30.848	0.074
ENSORLT00000003347	ENSORLG00000002682	SLC12A1	1	149.556	7.22454	0.498129	0.047	16.441	0	0
ENSORLT00000008558	ENSORLG00000006812	8558	18.9026	704.94	5.22084	0.498236	1.818	39.722	419.542	4.154
ENSORLT00000024781	ENSORLG00000019959	24781	5.29662	66.7101	3.65476	0.499564	4.593	0.734	23.577	0.657
ENSORLT00000022965	ENSORLG00000018340	22965	1	51.3621	5.68263	0.500728	35.5	1.797	0	0
ENSORLT00000015978	ENSORLG00000012757	15978	1	25.1566	4.65287	0.500994	0.72	1.764	35.064	0
ENSORLT00000003634	ENSORLG00000002908	GLDN	43.9662	1013.8	4.52723	0.502088	2.054	24.586	178.504	3.071
ENSORLT00000001107	ENSORLG00000000905	1107	4.58052	20.7184	2.17733	0.502139	0.094	2.293	1.784	0.257
ENSORLT00000010130	ENSORLG00000008071	ATP1B2	4.58052	122.147	4.73696	0.503171	0	3.938	32.703	0.383
ENSORLT00000019494	ENSORLG00000015571	FBXO47	1.7161	13.5865	2.98496	0.504643	0.485	2.078	0.962	0.066
ENSORLT00000019944	ENSORLG00000015931	19944	3.86442	21.5744	2.481	0.504677	3.166	1.646	0.051	0.21
ENSORLT00000021410	ENSORLG00000017109	21410	6.72883	30.4848	2.17966	0.505059	0.215	4.217	9.567	0.944
ENSORLT00000004106	ENSORLG00000003301	4106	1	10.1887	3.3489	0.505288	0.408	2.247	1.619	0
ENSORLT00000003994	ENSORLG00000003203	3994	2.43221	28.907	3.57108	0.506359	0.761	0.233	4.836	0.104
ENSORLT00000008624	ENSORLG00000006860	8624	1	54.5862	5.77046	0.507186	0	0	11.84	0
ENSORLT00000010079	ENSORLG00000008034	10079	1	61.075	5.93251	0.507236	0	14.63	0.754	0
ENSORLT00000001627	ENSORLG00000001318	RCVRN	1.7161	43.4145	4.66097	0.507239	0.387	1.186	16.201	0.106
ENSORLT00000013514	ENSORLG00000010774	ROM1	6.72883	697.275	6.69523	0.507811	0.139	0	207.129	0.609
ENSORLT00000001898	ENSORLG00000001531	ARF3	5.29662	29.1595	2.46082	0.507869	0.587	2.638	8.912	0.644
ENSORLT00000023725	ENSORLG00000019017	CCDC135	11.7416	53.2095	2.18006	0.51089	2.386	4.722	0.518	0.503
ENSORLT00000001385	ENSORLG00000001121	1385	1	17.6214	4.13925	0.512883	0.403	0.247	6.618	0
ENSORLT00000008209	ENSORLG00000006539	RXFP3	2.43221	16.1743	2.73336	0.512998	0.292	3.576	1.237	0.16
ENSORLT00000020596	ENSORLG00000016447	CDC20	97.674	443.967	2.1844	0.513277	66.347	16.002	11.404	6.403
ENSORLT00000019266	ENSORLG00000015392	19266	3.14831	16.0232	2.34751	0.513381	0.119	1.597	2.259	0.195
ENSORLT00000007582	ENSORLG00000006032	CPLX4	1.7161	117.584	6.09841	0.513424	0	0.377	76.505	0.169
ENSORLT00000012470	ENSORLG00000009936	SHANK3	4.58052	60.9992	3.73521	0.514257	0.119	0.508	3.248	0.081
ENSORLT00000013353	ENSORLG00000010650	13353	3.14831	27.0925	3.10524	0.514659	10.761	3.228	0.233	0.361
ENSORLT00000001801	ENSORLG00000001448	HSPA4	99.8223	478.756	2.26185	0.515058	48.328	10.15	8.773	4.353
ENSORLT00000016378	ENSORLG00000013069	16378	5.29662	58.8928	3.47495	0.515499	21.525	6.414	0	0.638
ENSORLT00000006926	ENSORLG00000005501	PGBD5	4.58052	21.5405	2.23347	0.515566	0.711	3.34	1.569	0.325
ENSORLT00000009622	ENSORLG00000007679	OPN4	1	33.2779	5.05649	0.515999	0.111	0.135	7.433	0
ENSORLT00000005160	ENSORLG00000004119	CENPM	8.16104	48.0423	2.55748	0.516074	16.866	4.919	1.488	1.101
ENSORLT00000020127	ENSORLG00000016086	20127	1	24.9026	4.63822	0.516893	0.377	0	6.128	0
ENSORLT00000010935	ENSORLG00000008710	C9orf4	6.01273	28.1782	2.22849	0.517128	1.2	0.98	5.858	0.512
ENSORLT00000016523	ENSORLG00000013179	16523	1	42.8808	5.42226	0.517217	0.231	0	20.542	0
ENSORLT00000018149	ENSORLG00000014481	18149	1	40.7853	5.34998	0.51724	0	0.235	16.176	0
ENSORLT00000008667	ENSORLG00000006899	LRIT2	1	49.1535	5.61922	0.517244	0	0	9.528	0
ENSORLT00000013182	ENSORLG00000010515	Q7ZSZ5_ORYLA	4.58052	31.3606	2.77537	0.51763	0.549	0.373	3.163	0.167
ENSORLT00000012355	ENSORLG00000009847	SMTNL2	28.2119	174.058	2.62519	0.518184	0.311	10.15	28.895	2.158
ENSORLT00000006100	ENSORLG00000004844	SCGN	49.6951	265.214	2.41598	0.518602	58.078	16.868	6.362	4.667
ENSORLT00000013749	ENSORLG00000010963	13749	1.7161	12.9956	2.92082	0.51879	0	2.436	1.429	0.078
ENSORLT00000004040	ENSORLG00000003243	CHRNA6	5.29662	59.5596	3.49119	0.518846	0	2.136	9.572	0.302
ENSORLT00000004288	ENSORLG00000003449	4288	1	10.8494	3.43955	0.519403	0.329	3.023	0.436	0
ENSORLT00000020791	ENSORLG00000016610	GNG13	2.43221	19.0872	2.97227	0.51971	2.17	3.545	22.98	0.793
ENSORLT00000007250	ENSORLG00000005768	GABRA6	1	22.1862	4.47159	0.520856	0.351	0	5.011	0
ENSORLT00000007410	ENSORLG00000005891	CRYAB	4.58052	346.037	6.23927	0.520973	0.818	1.337	199.881	0.748
ENSORLT00000006138	ENSORLG00000004872	SLC24A2	8.87714	462.038	5.70177	0.52148	0.312	3.056	74.005	0.47
ENSORLT00000012415	ENSORLG00000009897	12415	11.7416	1056.6	6.49166	0.521551	0.92	0.188	346.237	1.262
ENSORLT00000022383	ENSORLG00000017883	CLUL1	3.86442	270.487	6.12916	0.521934	0.728	0.127	59.357	0.228
ENSORLT00000012667	ENSORLG00000010101	ANXA9	8.16104	41.1304	2.33338	0.521972	5.778	8.35	0.235	0.812
ENSORLT00000021956	ENSORLG00000017551	21956	1.7161	17.2809	3.33197	0.522164	7.333	1.965	0	0.126
ENSORLT00000015852	ENSORLG00000012654	JPH3	1	26.9844	4.75406	0.52252	0	0.17	3.71	0
ENSORLT00000015585	ENSORLG00000012448	15585	1	13.4579	3.75038	0.522853	0.253	3.098	0.335	0
ENSORLT00000012259	ENSORLG00000009771	12259	2.43221	16.075	2.72448	0.52341	0.639	5.218	1.578	0.234
ENSORLT00000002664	ENSORLG00000002143	2664	1	106.601	6.73608	0.523794	0	26.409	0.17	0
ENSORLT00000006583	ENSORLG00000005218	6583	10.3094	43.0648	2.06255	0.524291	8.801	0.886	2.617	0.859
ENSORLT00000015593	ENSORLG00000012454	15593	1.7161	67.0787	5.28865	0.524431	0.533	0	12.129	0.049
ENSORLT00000020226	ENSORLG00000016161	STMN4	2.43221	14.9956	2.6242	0.524451	0	1.893	6	0.282
ENSORLT00000020626	ENSORLG00000016474	SILV	3.14831	122.575	5.28294	0.524905	0.138	0.844	17.071	0.113
ENSORLT00000012616	ENSORLG00000010061	Q7T1Q9_ORYLA	2.43221	14.2296	2.54856	0.525032	1.978	2.12	3.403	0.271
ENSORLT00000001763	ENSORLG00000001425	1763	1	13.2963	3.73296	0.525307	0.354	0	2.811	0
ENSORLT00000005943	ENSORLG00000004724	O73659_ORYLA	6.01273	116.422	4.2752	0.526333	1.026	0.813	13.32	0.232
ENSORLT00000006886	ENSORLG00000005469	RAB3A	4.58052	24.4113	2.41397	0.526721	2.221	0.495	7.803	0.553
ENSORLT00000002499	ENSORLG00000002003	NRL	1	44.4616	5.47449	0.527061	0	0	11.374	0
ENSORLT00000020458	ENSORLG00000016338	WISP2	6.72883	40.0085	2.57188	0.527258	1.708	1.22	9.343	0.624
ENSORLT00000021211	ENSORLG00000016955	21211	9.59325	77.6596	3.01707	0.528124	0.647	3.929	0.701	0.194
ENSORLT00000004594	ENSORLG00000003684	4594	3.14831	321.085	6.67223	0.530199	137.205	2.329	0.366	0.284
ENSORLT00000012660	ENSORLG00000010088	PSME4	22.4831	288.514	3.68173	0.530614	2.434	0.431	14.218	0.445
ENSORLT00000020496	ENSORLG00000016370	RS1	1	34.3649	5.10286	0.531261	0	0.284	16.339	0
ENSORLT00000015279	ENSORLG00000012205	C21orf33	3.86442	282.561	6.19217	0.53127	0.305	0	91.774	0.334
ENSORLT00000012385	ENSORLG00000009868	PDE6B	4.58052	274.394	5.9046	0.532639	0.46	0.211	33.142	0.158
ENSORLT00000002808	ENSORLG00000002262	2808	1	41.9922	5.39205	0.532737	0	0	20.297	0
ENSORLT00000022116	ENSORLG00000017667	GATA6	1	51.987	5.70008	0.533856	0	9.025	0.419	0
ENSORLT00000005259	ENSORLG00000004201	5259	5.29662	28.8848	2.44717	0.534052	0.438	1.788	6.724	0.48
ENSORLT00000002574	ENSORLG00000002062	PRF1	7.44494	63.6148	3.09503	0.53414	0.187	2.401	10.18	0.461
ENSORLT00000024037	ENSORLG00000019293	OPSV_ORYLA	11.0255	884.504	6.32596	0.534351	0.358	0	225.682	0.916
ENSORLT00000015425	ENSORLG00000012322	MGAT4A	257.365	1328.88	2.36832	0.534488	16.99	51.327	192.012	17.46
ENSORLT00000024944	ENSORLG00000020100	OPSG_ORYLA	14.606	1121.94	6.2633	0.534703	1.016	0.374	243.062	1.059
ENSORLT00000001177	ENSORLG00000000964	SLC1A2	1	41.0045	5.35771	0.535121	0	0	7.713	0
ENSORLT00000023800	ENSORLG00000019077	SLC2A1	1.7161	100.27	5.86861	0.535239	0	0	21.151	0.054
ENSORLT00000009997	ENSORLG00000007963	ODZ2	3.14831	118.095	5.22922	0.535475	0.079	0.169	4.714	0.032
ENSORLT00000024543	ENSORLG00000019749	24543	6.01273	153.784	4.67674	0.535791	83.758	10.078	1.584	0.957
ENSORLT00000006454	ENSORLG00000005115	TMPRSS5	1	19.8231	4.30911	0.536217	0	0.282	4.392	0
ENSORLT00000004615	ENSORLG00000003701	CNDP1	6.01273	201.942	5.06978	0.53664	1.39	1.46	40.276	0.381
ENSORLT00000014637	ENSORLG00000011674	PPAPR3	2.43221	16.4772	2.76013	0.536713	0	1.109	3.995	0.165
ENSORLT00000009299	ENSORLG00000007418	DHRS4	1.7161	13.602	2.98661	0.536916	3.503	1.073	0	0.08
ENSORLT00000007496	ENSORLG00000005957	7496	2.43221	158.055	6.02201	0.536976	0	0	81.197	0.264
ENSORLT00000017222	ENSORLG00000013730	17222	1	31.8954	4.99528	0.537353	0	0.188	10.011	0
ENSORLT00000012320	ENSORLG00000009816	SSBP2	40.3857	207.478	2.36104	0.537407	3.289	13.093	45.922	4.132
ENSORLT00000023469	ENSORLG00000018786	23469	1	40.0167	5.32253	0.537574	0	0	13.246	0
ENSORLT00000025046	ENSORLG00000020190	MIP	5.29662	283.608	5.74268	0.537869	0.264	1.776	77.993	0.433
ENSORLT00000000093	ENSORLG00000000080	LGSN	3.86442	126.975	5.03815	0.538084	0.804	0.448	18.653	0.16
ENSORLT00000019286	ENSORLG00000015410	FAIM2	1	33.497	5.06596	0.538577	0.108	0	7.403	0
ENSORLT00000005584	ENSORLG00000004454	POU4F1	1	10.2793	3.36166	0.53931	0	2.014	0.497	0
ENSORLT00000018375	ENSORLG00000014660	ACP5	126.318	543.77	2.10593	0.539599	128.149	27.432	23.497	12.943
ENSORLT00000008390	ENSORLG00000006685	TTC9B	2.43221	13.8999	2.51474	0.539621	0	1.833	2.088	0.149
ENSORLT00000025381	ENSORLG00000020487	25381	7.44494	38.1118	2.35591	0.539849	2.753	9.18	1.457	0.755
ENSORLT00000017296	ENSORLG00000013791	PDE6G	3.14831	210.653	6.06415	0.54029	0	0	129.056	0.472
ENSORLT00000002645	ENSORLG00000002129	PRDM13	1	17.3537	4.11717	0.540457	0	0.18	2.409	0
ENSORLT00000017979	ENSORLG00000014337	LGALS1	3.86442	206.289	5.73827	0.541963	1.808	1.329	156.457	0.793
ENSORLT00000004316	ENSORLG00000003468	ARFIP2	3.86442	16.1424	2.06253	0.542008	1.25	0.459	2.58	0.274
ENSORLT00000011791	ENSORLG00000009406	LRIT2	1.7161	93.6029	5.76934	0.542046	0	0	18.818	0.052
ENSORLT00000000107	ENSORLG00000000088	DRD4	1	10.6863	3.41769	0.542178	0	0.421	3.187	0
ENSORLT00000005950	ENSORLG00000004728	NECAB3	1.7161	10.9818	2.6779	0.542214	0.273	0.335	2.387	0.075
ENSORLT00000016044	ENSORLG00000012812	PSD	13.8899	56.152	2.0153	0.543158	5.933	1.287	1.112	0.61
ENSORLT00000023462	ENSORLG00000018783	EMP2	58.2883	651.294	3.48203	0.543191	8.638	34.615	212.007	7.894
ENSORLT00000008029	ENSORLG00000006391	TPIS_ORYLA	5.29662	34.7528	2.71398	0.543896	3.047	0.233	10.989	0.626
ENSORLT00000000779	ENSORLG00000000631	779	1.7161	12.8374	2.90314	0.544026	0.213	0.783	4.51	0.117
ENSORLT00000009009	ENSORLG00000007185	9009	1	97.5135	6.60753	0.544027	0	92.392	0	0
ENSORLT00000002480	ENSORLG00000001993	MYL7	1	96.9919	6.59979	0.544574	0	52.058	0	0
ENSORLT00000007048	ENSORLG00000005598	ABCA4	5.29662	192.138	5.18093	0.544983	0.168	0.283	8.196	0.069
ENSORLT00000018519	ENSORLG00000014764	Q9W7D3_ORYLA	5.29662	382.231	6.17323	0.545087	190.65	7.827	0	0.678
ENSORLT00000018261	ENSORLG00000014566	C22orf36	3.14831	15.0005	2.25236	0.545319	0.572	1.869	3.533	0.314
ENSORLT00000013261	ENSORLG00000010576	CERKL	3.14831	20.4696	2.70084	0.545368	0.329	0.403	2.786	0.135
ENSORLT00000005361	ENSORLG00000004281	5361	1	37.0534	5.21153	0.545389	0	0	50.032	0
ENSORLT00000024185	ENSORLG00000019429	Q7T1Q2_ORYLA	1	81.1862	6.34316	0.545735	0.215	40.117	0.228	0
ENSORLT00000016554	ENSORLG00000013207	PACSIN1	21.0509	89.3076	2.0849	0.545968	1.213	3.888	13.096	1.433
ENSORLT00000000920	ENSORLG00000000749	920	1	50.981	5.67189	0.54678	80.969	1.6	0	0
ENSORLT00000023476	ENSORLG00000018794	PRPH2	1.7161	82.6383	5.5896	0.54765	0.141	0	24.482	0.077
ENSORLT00000023468	ENSORLG00000018789	23468	3.14831	16.245	2.36734	0.54834	4.074	6.655	5.273	0.745
ENSORLT00000010212	ENSORLG00000008134	FKBPL	3.14831	16.242	2.36708	0.548387	5.767	1.606	2.22	0.431
ENSORLT00000015025	ENSORLG00000011998	15025	1	10.0222	3.32513	0.54877	5.548	2.266	0.392	0
ENSORLT00000013816	ENSORLG00000011015	13816	3.14831	193.367	5.94062	0.548779	0	0	46.321	0.185
ENSORLT00000014613	ENSORLG00000011654	SPO11	3.14831	17.974	2.51326	0.548803	2.886	2.25	0.278	0.216
ENSORLT00000022385	ENSORLG00000017883	CLUL1	6.72883	346.379	5.68585	0.548992	1.188	0.485	71.844	0.434
ENSORLT00000006693	ENSORLG00000005308	6693	2.43221	100.402	5.36738	0.549326	0.271	0.498	28.223	0.149
ENSORLT00000012507	ENSORLG00000009970	12507	9.59325	41.56	2.1151	0.549815	0.62	1.234	5.086	0.51
ENSORLT00000001561	ENSORLG00000001267	GABRG2	2.43221	64.1647	4.72144	0.550859	0	0.883	13.131	0.113
ENSORLT00000020225	ENSORLG00000016161	STMN4	6.72883	35.029	2.38012	0.551119	0	4.591	12.898	1.027
ENSORLT00000010364	ENSORLG00000008257	FGG	3.14831	21.2526	2.75499	0.551434	1.656	3.651	0.058	0.182
ENSORLT00000015952	ENSORLG00000012735	15952	1.7161	19.0437	3.47211	0.551668	9.736	0.942	0.814	0.14
ENSORLT00000017315	ENSORLG00000013808	BTBD17	2.43221	34.6652	3.83315	0.553043	0.551	0.405	7.124	0.121
ENSORLT00000018545	ENSORLG00000014794	18545	3.86442	125.426	5.02044	0.553288	10.88	71.427	0	0.612
ENSORLT00000011743	ENSORLG00000009363	GPR126	176.445	984.753	2.48054	0.553408	4.032	15.133	60.084	4.924
ENSORLT00000020366	ENSORLG00000016268	TNR	3.14831	71.7762	4.51086	0.554116	0.037	0.406	5.182	0.061
ENSORLT00000024458	ENSORLG00000019671	ABCA4	30.3603	410.499	3.75712	0.55439	4.856	0.79	32.9	0.966
ENSORLT00000009130	ENSORLG00000007280	9130	96.9579	442.105	2.18896	0.554417	73.147	115.374	5.712	13.435
ENSORLT00000009039	ENSORLG00000007203	SPAG6	1	24.2357	4.59906	0.554484	0.451	3.684	0	0
ENSORLT00000003455	ENSORLG00000002768	ACCN1	1.7161	12.6329	2.87998	0.55487	1.789	2.191	0.947	0.098
ENSORLT00000014154	ENSORLG00000011296	SLC17A7	1	33.5962	5.07023	0.555511	0	0	5.972	0
ENSORLT00000021273	ENSORLG00000017003	21273	1	10.8062	3.43379	0.555673	0.151	0.185	2.876	0
ENSORLT00000019112	ENSORLG00000015258	GTSF1	1.7161	36.3515	4.40481	0.555759	14.411	1.788	0	0.1
ENSORLT00000020290	ENSORLG00000016214	CACNA2D1	1.7161	27.1806	3.98537	0.556197	0.172	0.14	2.941	0.031
ENSORLT00000009201	ENSORLG00000007340	9201	1.7161	13.8755	3.01533	0.556348	0	2.63	0.718	0.062
ENSORLT00000000751	ENSORLG00000000610	SHROOM2	20.3348	139.778	2.78112	0.556349	0.759	1.438	8.316	0.511
ENSORLT00000016014	ENSORLG00000012788	NECAB1	4.58052	126.355	4.78583	0.557325	0.567	1.91	35.877	0.389
ENSORLT00000011144	ENSORLG00000008882	SALL3	22.4831	320.846	3.83496	0.557747	1.561	2.568	26.918	0.734
ENSORLT00000019191	ENSORLG00000015326	KERA	11.0255	702.213	5.993	0.558366	0.138	0	207.622	1.061
ENSORLT00000007465	ENSORLG00000005935	7465	5.29662	23.3822	2.14227	0.558608	3.221	3.946	0.698	0.482
ENSORLT00000007619	ENSORLG00000006061	7619	1.7161	39.3871	4.52052	0.558774	0	0.545	8.662	0.061
ENSORLT00000008114	ENSORLG00000006466	8114	1	78.6055	6.29656	0.558846	0.211	38.279	0	0
ENSORLT00000006355	ENSORLG00000005041	6355	3.14831	228.389	6.18077	0.559204	107.938	2.593	0.102	0.316
ENSORLT00000013872	ENSORLG00000011058	CABP5	1	32.3615	5.01621	0.559432	0	0	12.988	0
ENSORLT00000021215	ENSORLG00000016958	TANC2	424.217	3027.52	2.83526	0.559451	11.883	25.798	145.716	8.955
ENSORLT00000024699	ENSORLG00000019878	EPHB2	1	32.1146	5.00516	0.560238	0	0	3.285	0
ENSORLT00000004671	ENSORLG00000003749	4671	21.0509	1354.48	6.00772	0.560653	0	0	374.668	1.982
ENSORLT00000005372	ENSORLG00000004291	5372	4.58052	257.473	5.81276	0.561883	0.541	0	296.79	1.482
ENSORLT00000000315	ENSORLG00000000255	SLC10A4	2.43221	46.4322	4.25479	0.56191	12.728	0.772	0.801	0.138
ENSORLT00000018667	ENSORLG00000014887	ELMOD1	2.43221	20.7951	3.09591	0.561975	0.184	1.124	6.608	0.201
ENSORLT00000017289	ENSORLG00000013782	FRZB	47.5468	404.392	3.08834	0.562058	20.081	167.917	31.649	8.322
ENSORLT00000001649	ENSORLG00000001334	1649	3.14831	17.665	2.48824	0.562498	6.008	7.82	1.193	0.618
ENSORLT00000004765	ENSORLG00000003821	4765	8.87714	538.344	5.92229	0.56284	0	0	235.48	1.233
ENSORLT00000000889	ENSORLG00000000721	CACNA2D4	3.86442	119.696	4.95299	0.563387	0.233	0.342	11.345	0.102
ENSORLT00000025044	ENSORLG00000020188	O42103_ORYLA	6.72883	366.577	5.76762	0.564488	0.254	0.311	98.874	0.556
ENSORLT00000023178	ENSORLG00000018531	ITGB1BP3	1.7161	12.6371	2.88046	0.564515	3.72	1.085	0.281	0.097
ENSORLT00000017260	ENSORLG00000013760	STX2	24.6314	140.179	2.5087	0.56469	1.69	10.354	39.559	3.059
ENSORLT00000019960	ENSORLG00000015945	19960	3.86442	31.0199	3.00487	0.564694	13.395	1.641	1.537	0.49
ENSORLT00000006790	ENSORLG00000005386	6790	3.86442	15.5658	2.01005	0.565361	0.404	1.731	4.382	0.443
ENSORLT00000019517	ENSORLG00000015588	19517	1	22.5117	4.4926	0.565427	0	0.164	6.016	0
ENSORLT00000012425	ENSORLG00000009906	TMEM22	3.14831	15.6405	2.31264	0.566522	0.147	2.706	2.027	0.242
ENSORLT00000016720	ENSORLG00000013338	SYT2	4.58052	24.3636	2.41114	0.566644	0.118	1.304	4.633	0.324
ENSORLT00000022469	ENSORLG00000017949	SAMD7	1	30.139	4.91356	0.566963	0	0	7.147	0
ENSORLT00000022379	ENSORLG00000017881	22379	2.43221	127.772	5.71516	0.56723	43.662	1.737	0	0.155
ENSORLT00000007751	ENSORLG00000006161	7751	1	56.0178	5.80781	0.567582	0.148	9.334	0.078	0
ENSORLT00000024976	ENSORLG00000020124	FSTL5	6.01273	241.967	5.33065	0.567769	0.175	0.644	29.447	0.224
ENSORLT00000005170	ENSORLG00000004130	MB	5.29662	774.399	7.19186	0.567856	0	370.581	0.108	0.671
ENSORLT00000011415	ENSORLG00000009100	11415	1.7161	43.5753	4.6663	0.567888	22.527	1.971	0.122	0.126
ENSORLT00000023062	ENSORLG00000018429	23062	1.7161	56.3704	5.03773	0.568363	0	0.356	16.919	0.08
ENSORLT00000024247	ENSORLG00000019485	24247	11.7416	103.636	3.14183	0.568726	1.073	5.917	33.053	1.471
ENSORLT00000018559	ENSORLG00000014803	18559	4.58052	20.2585	2.14494	0.568768	4.051	1.95	0.766	0.397
ENSORLT00000003132	ENSORLG00000002521	TREH	1.7161	49.4312	4.84821	0.569374	1.088	8.507	0	0.046
ENSORLT00000000492	ENSORLG00000000401	Q5K020_ORYLA	6.01273	63.328	3.39675	0.57002	0.131	2.571	15.071	0.503
ENSORLT00000011235	ENSORLG00000008959	CALB2	1.7161	35.9228	4.38769	0.570764	0.229	0.281	8.135	0.063
ENSORLT00000011104	ENSORLG00000008848	GNAO1	11.0255	70.2664	2.672	0.571005	0.369	3.613	14.638	0.943
ENSORLT00000024994	ENSORLG00000020133	Q2L6A4_ORYLA	3.86442	197.812	5.67774	0.571104	0	0	58.97	0.306
ENSORLT00000002257	ENSORLG00000001813	COX4I2	39.6696	210.607	2.40844	0.571308	10.076	73.293	18.894	6.215
ENSORLT00000008288	ENSORLG00000006604	8288	10.3094	432.879	5.39194	0.571624	336.6	24.376	0	2.364
ENSORLT00000019894	ENSORLG00000015886	Q8UWA4_ORYLA	3.86442	191.045	5.62752	0.571736	0.197	0	80.008	0.432
ENSORLT00000017109	ENSORLG00000013640	17109	1.7161	59.5093	5.11591	0.571882	32.253	1.99	0	0.127
ENSORLT00000012176	ENSORLG00000009703	IMPDH1	4.58052	238.31	5.70119	0.572024	0	0	46.093	0.248
ENSORLT00000021940	ENSORLG00000017533	21940	548.103	7787.27	3.8286	0.573326	1005.19	192.431	10.622	26.017
ENSORLT00000006025	ENSORLG00000004785	NDRG1	1.7161	67.6741	5.30139	0.575221	0	0	19.005	0.073
ENSORLT00000007760	ENSORLG00000006169	7760	1	71.9505	6.16893	0.575945	0	9.863	0	0
ENSORLT00000014960	ENSORLG00000011938	MFF	4.58052	18.8185	2.03857	0.575979	1.565	2.441	1.884	0.39
ENSORLT00000013116	ENSORLG00000010463	Q9PRF5_ORYLA	1.7161	12.5852	2.87452	0.576009	0	2.217	0.62	0.058
ENSORLT00000007118	ENSORLG00000005662	RCOR2	2.43221	26.2817	3.43372	0.577334	5.256	0.729	0.263	0.109
ENSORLT00000000287	ENSORLG00000000233	HSP71_ORYLA	150.666	3297.03	4.45174	0.577562	560.087	62.24	12.412	8.808
ENSORLT00000018670	ENSORLG00000014890	KCNV2	2.43221	105.703	5.44161	0.577779	0	0	26.481	0.129
ENSORLT00000010517	ENSORLG00000008375	10517	53.9917	2933.01	5.7635	0.578066	1.254	0.219	1124.58	7.266
ENSORLT00000017824	ENSORLG00000014208	17824	3.86442	16.8587	2.12518	0.578204	1.547	2.085	2.048	0.339
ENSORLT00000018005	ENSORLG00000014359	Q9IB46_ORYLA	1.7161	65.6986	5.25865	0.578342	0	0	5.996	0.024
ENSORLT00000021004	ENSORLG00000016790	SCN1B	11.0255	47.2385	2.09912	0.57847	2.21	11.795	3.008	1.212
ENSORLT00000001796	ENSORLG00000001448	HSPA4	99.8223	434.863	2.12313	0.578936	43.447	12.331	4.878	4.303
ENSORLT00000001469	ENSORLG00000001193	1469	1	69.8637	6.12647	0.579135	0	39.774	0	0
ENSORLT00000001712	ENSORLG00000001386	POMC	3.86442	182.749	5.56347	0.579325	0	0	80.994	0.456
ENSORLT00000010365	ENSORLG00000008259	AQP9	2.43221	103.974	5.41782	0.579508	0	0	37.193	0.185
ENSORLT00000020936	ENSORLG00000016737	UPP2	1.7161	141.075	6.36118	0.581187	0.489	39.693	0.065	0.067
ENSORLT00000013041	ENSORLG00000010409	13041	1.7161	23.5758	3.7801	0.581353	0.575	0.705	12.794	0.158
ENSORLT00000012242	ENSORLG00000009759	12242	431.378	4715.87	3.4505	0.581435	141.324	159.549	1772.72	66.432
ENSORLT00000008446	ENSORLG00000006729	EMID1	10.3094	98.6981	3.25907	0.581629	2.329	2.182	24.738	0.977
ENSORLT00000002472	ENSORLG00000001983	O42104_ORYLA	1	26.188	4.71083	0.582155	0	0	8.845	0
ENSORLT00000022580	ENSORLG00000018030	22580	3.86442	89.1749	4.52832	0.58274	0.492	0.904	22.007	0.27
ENSORLT00000021111	ENSORLG00000016874	21111	39.6696	434.499	3.45325	0.583564	25.988	6.254	187.961	6.87
ENSORLT00000009362	ENSORLG00000007467	NEUROD4	1	25.6941	4.68337	0.584247	0	0	7.615	0
ENSORLT00000008214	ENSORLG00000006542	BTC	14.606	174.258	3.57659	0.5843	2.127	11.075	86.861	2.77
ENSORLT00000014515	ENSORLG00000011585	14515	1	17.5729	4.13528	0.584567	0	0.231	6.503	0
ENSORLT00000015229	ENSORLG00000012169	MIP	3.14831	123.037	5.28837	0.586362	0.261	0	33.95	0.215
ENSORLT00000012523	ENSORLG00000009977	DNM3	48.979	204.17	2.05954	0.586662	1.466	4.553	17.406	1.923
ENSORLT00000018440	ENSORLG00000014711	18440	2.43221	22.1426	3.18649	0.587583	2.139	1.31	21.232	0.586
ENSORLT00000008594	ENSORLG00000006840	LCTL	2.43221	96.3193	5.30749	0.587586	0	0	17.606	0.094
ENSORLT00000013247	ENSORLG00000010561	LRP8	48.2629	230.062	2.25304	0.587736	5.203	2.075	23.417	2.19
ENSORLT00000014298	ENSORLG00000011416	14298	5.29662	23.0225	2.1199	0.587912	1.75	2.821	0.293	0.303
ENSORLT00000024333	ENSORLG00000019556	24333	2.43221	95.5784	5.29635	0.588407	0	0	39.531	0.214
ENSORLT00000025255	ENSORLG00000020375	25255	2.43221	15.1358	2.63762	0.588728	1.212	5.937	0.898	0.266
ENSORLT00000016752	ENSORLG00000013359	Q8UWA3_ORYLA	11.7416	509.554	5.43954	0.588737	0.951	0.333	147.056	1.118
ENSORLT00000002353	ENSORLG00000001889	2353	6.72883	294.068	5.44965	0.588944	0.274	0	57.114	0.4
ENSORLT00000008818	ENSORLG00000007019	8818	16.0382	68.9095	2.10319	0.58902	0.395	1.73	6.309	0.65
ENSORLT00000024515	ENSORLG00000019725	SLC45A4	2.43221	13.1633	2.43618	0.589256	7.842	5.24	7.172	0.782
ENSORLT00000000516	ENSORLG00000000419	Q9W7C7_ORYLA	23.1992	1317.14	5.82719	0.589321	565.609	20.736	0	2.997
ENSORLT00000002281	ENSORLG00000001830	ARR3	6.01273	45.3919	2.91634	0.589635	2.338	0	10.386	0.499
ENSORLT00000010307	ENSORLG00000008206	10307	1.7161	53.2523	4.95563	0.590255	0.397	0	44.107	0.218
ENSORLT00000012948	ENSORLG00000010335	GDF1	1.7161	48.304	4.81493	0.59176	14.31	0.783	0.135	0.07
ENSORLT00000003505	ENSORLG00000002809	SLC4A10	31.7925	255.181	3.00476	0.592169	1.277	2.859	20.308	1.038
ENSORLT00000023355	ENSORLG00000018691	NTRK3	1.7161	25.8952	3.91547	0.592203	0.19	4.761	0.552	0.052
ENSORLT00000021115	ENSORLG00000016877	PLCH2	62.5849	330.414	2.40039	0.594354	3.543	2.927	23.427	1.943
ENSORLT00000003725	ENSORLG00000002983	Q9W7C8_ORYLA	4.58052	250.624	5.77387	0.594487	183.05	5.113	0	0.817
ENSORLT00000013598	ENSORLG00000010843	13598	1.7161	48.4405	4.819	0.596149	0	0.087	7.182	0.039
ENSORLT00000013600	ENSORLG00000010840	EPB41	1.7161	30.5893	4.15582	0.596637	0.062	0.151	3.713	0.034
ENSORLT00000021176	ENSORLG00000016928	Q7ZZK2_ORYLA	3.14831	121.754	5.27325	0.59667	0	0	51.771	0.329
ENSORLT00000010023	ENSORLG00000007987	10023	1	14.8565	3.89302	0.59685	0	0.212	4.952	0
ENSORLT00000004587	ENSORLG00000003680	4587	1	47.6985	5.57587	0.597104	0.373	20.113	0	0
ENSORLT00000021308	ENSORLG00000017031	Q3V614_ORYLA	1	42.7285	5.41713	0.597539	0.301	14.375	0.08	0
ENSORLT00000003702	ENSORLG00000002961	C9	7.44494	30.6559	2.04183	0.597706	1.986	3.154	0.117	0.363
ENSORLT00000022357	ENSORLG00000017865	PTH2	3.86442	29.3976	2.92738	0.598158	17.308	2.976	1.125	0.666
ENSORLT00000011423	ENSORLG00000009106	11423	6.01273	262.944	5.45059	0.598205	119.572	5.563	0	0.726
ENSORLT00000025164	ENSORLG00000020292	RBP3	31.7925	707.459	4.47589	0.59832	4.177	2.274	94.805	1.563
ENSORLT00000005167	ENSORLG00000004127	5167	1.7161	10.465	2.60836	0.598389	2.51	1.845	6.378	0.275
ENSORLT00000007736	ENSORLG00000006152	7736	1	54.9815	5.78087	0.598515	0	12.389	0.052	0
ENSORLT00000003205	ENSORLG00000002572	ROM1	17.4704	677.62	5.27749	0.599333	0.62	1.366	177.98	1.563
ENSORLT00000019447	ENSORLG00000015528	19447	28.2119	717.165	4.66793	0.599354	2.871	8.09	210.609	2.991
ENSORLT00000004606	ENSORLG00000003695	4606	16.7543	964.383	5.847	0.600318	377.043	10.325	0	1.918
ENSORLT00000007559	ENSORLG00000006010	GNAT3	6.01273	228.015	5.24497	0.600681	0.276	0.169	66.679	0.529
ENSORLT00000011835	ENSORLG00000009442	GABRA4	1	16.2111	4.01891	0.601439	0.088	0	2.805	0
ENSORLT00000016265	ENSORLG00000012977	16265	3.86442	18.1066	2.22819	0.601574	0.254	1.867	7.396	0.557
ENSORLT00000009533	ENSORLG00000007607	9533	2.43221	20.6504	3.08583	0.601756	0.413	7.596	1.423	0.227
ENSORLT00000015291	ENSORLG00000012216	15291	1.7161	12.4044	2.85365	0.602372	3.836	2.488	0	0.124
ENSORLT00000022179	ENSORLG00000017716	STXBP1	12.4577	308.117	4.62837	0.60238	2.331	0.295	50.684	0.705
ENSORLT00000017523	ENSORLG00000013975	Q9W7D2_ORYLA	4.58052	212.074	5.53291	0.603089	121.212	4.325	0	0.645
ENSORLT00000008309	ENSORLG00000006621	8309	16.7543	818.052	5.60959	0.603251	256.318	9.956	0	1.556
ENSORLT00000021295	ENSORLG00000017019	ELOVL4	24.6314	150.645	2.61258	0.603326	1.044	10.233	45.608	3.149
ENSORLT00000005417	ENSORLG00000004323	SPOCK1	3.86442	48.4089	3.64695	0.603327	0.258	1.107	11.894	0.283
ENSORLT00000017670	ENSORLG00000014091	ISYNA1	330.408	1767.04	2.41901	0.603833	6.074	66.237	258.314	21.577
ENSORLT00000025744	ENSORLG00000020786	ARRB1	3.86442	17.6052	2.18768	0.60394	0.6	2.94	1.08	0.263
ENSORLT00000021565	ENSORLG00000017232	Q75Q00_ORYLA	1.7161	37.9697	4.46764	0.604408	0.102	0.125	7.905	0.056
ENSORLT00000022751	ENSORLG00000018167	SLC39A8	3.86442	17.5579	2.1838	0.604556	2.543	0.923	0.349	0.207
ENSORLT00000018567	ENSORLG00000014808	18567	8.87714	416.299	5.55138	0.604567	248.415	9.642	0	1.483
ENSORLT00000015046	ENSORLG00000012018	NANOS3	1	22.5656	4.49605	0.605059	15.503	0.73	0	0
ENSORLT00000000071	ENSORLG00000000060	BRSK2	4.58052	39.0601	3.09211	0.605074	0	0.849	4.879	0.19
ENSORLT00000006888	ENSORLG00000005472	GUK1	1	21.2492	4.40933	0.605565	0	0	10.732	0
ENSORLT00000024859	ENSORLG00000020027	24859	11.0255	552.696	5.64758	0.605578	299.814	10.074	0	1.706
ENSORLT00000010014	ENSORLG00000007982	SLC17A7	3.14831	111.877	5.15119	0.605802	0	0	20.127	0.139
ENSORLT00000003733	ENSORLG00000002989	SCG3	16.7543	117.47	2.80969	0.605897	0.816	3.22	19.005	1.093
ENSORLT00000000766	ENSORLG00000000621	KCNB1	3.14831	57.2225	4.18393	0.606326	0	0.483	7.476	0.108
ENSORLT00000024885	ENSORLG00000020050	MAP1LC3C	26.7797	344.833	3.68668	0.606444	201.812	26.646	7.872	5.434
ENSORLT00000000851	ENSORLG00000000688	TMEM198	66.8816	573.651	3.10049	0.606502	20.598	5.977	143.494	6.836
ENSORLT00000006481	ENSORLG00000005135	PDE6C	3.86442	141.263	5.19198	0.606735	0	0	17.142	0.125
ENSORLT00000009346	ENSORLG00000007453	DNAJA4	339.001	2865.73	3.07954	0.607914	617.427	114.439	31.798	27.755
ENSORLT00000017530	ENSORLG00000013983	Q9W7D0_ORYLA	16.0382	801.784	5.64363	0.608527	412.994	13.688	0	2.427
ENSORLT00000014545	ENSORLG00000011605	14545	5.29662	229.151	5.43508	0.60918	109.059	4.092	0.104	0.646
ENSORLT00000002815	ENSORLG00000002267	DDX43	2.43221	47.1343	4.27644	0.60943	10.628	1.116	0	0.111
ENSORLT00000019745	ENSORLG00000015766	SIX6	2.43221	11.5655	2.24949	0.609754	1.329	0	2.64	0.182
ENSORLT00000001837	ENSORLG00000001487	RLBP1	1.7161	48.4127	4.81818	0.611412	0	0	14.838	0.08
ENSORLT00000019568	ENSORLG00000015633	19568	1.7161	48.4127	4.81818	0.611412	0	0	19.843	0.107
ENSORLT00000018546	ENSORLG00000014796	18546	5.29662	236.67	5.48166	0.612021	128.987	4.389	0	0.737
ENSORLT00000000066	ENSORLG00000000057	66	4.58052	89.5346	4.28886	0.612089	2.483	1.304	64.046	0.973
ENSORLT00000003046	ENSORLG00000002453	FGA	1.7161	17.7213	3.36828	0.612616	0.506	2.016	0	0.035
ENSORLT00000018561	ENSORLG00000014805	18561	13.1738	693.976	5.71915	0.612616	398.425	9.996	0.123	2.173
ENSORLT00000023416	ENSORLG00000018746	MFAP4	4.58052	22.779	2.31412	0.612692	5.752	2.411	0	0.415
ENSORLT00000024848	ENSORLG00000020017	24848	3.14831	15.6289	2.31157	0.612885	3.573	4.377	1.6	0.452
ENSORLT00000017133	ENSORLG00000013657	CCNB1_ORYLA	181.458	1011.52	2.47881	0.613602	154.021	27.401	17.11	10.998
ENSORLT00000012877	ENSORLG00000010272	CAMK1G	1.7161	47.4249	4.78844	0.613706	0	0	15.019	0.083
ENSORLT00000022977	ENSORLG00000018350	22977	2.43221	12.8821	2.40503	0.614159	0.86	2.107	1.73	0.189
ENSORLT00000003639	ENSORLG00000002912	3639	1	47.1561	5.55937	0.615055	0	23.675	0.116	0
ENSORLT00000013277	ENSORLG00000010593	13277	3.14831	270.589	6.42538	0.615113	0.072	45.528	0	0.118
ENSORLT00000016732	ENSORLG00000013348	UNC84A	1	17.4072	4.12161	0.615337	12.219	0.384	0.332	0
ENSORLT00000015953	ENSORLG00000012734	15953	1	38.7812	5.27728	0.615828	0	7.627	0.139	0
ENSORLT00000004614	ENSORLG00000003702	4614	6.72883	314.919	5.54848	0.615966	118.273	3.383	0.081	0.673
ENSORLT00000004274	ENSORLG00000003439	4274	1	22.2068	4.47293	0.616325	0.258	12.01	0.546	0
ENSORLT00000011953	ENSORLG00000009530	MAPKBP1	2.43221	12.3435	2.34341	0.616601	0.117	0.429	2.351	0.128
ENSORLT00000018513	ENSORLG00000014764	Q9W7D3_ORYLA	3.14831	139.23	5.46675	0.616638	71.379	1.795	0	0.344
ENSORLT00000009634	ENSORLG00000007690	9634	2.43221	29.6501	3.6077	0.616659	0.298	0.243	5.63	0.109
ENSORLT00000019620	ENSORLG00000015668	LRRN2	3.86442	42.8509	3.471	0.616985	6.429	0.973	0.153	0.158
ENSORLT00000000529	ENSORLG00000000429	529	1.7161	79.6639	5.53672	0.617554	68.43	0.423	0	0.189
ENSORLT00000011011	ENSORLG00000008767	11011	4.58052	19.978	2.12483	0.617749	1.692	3.257	0.512	0.331
ENSORLT00000005235	ENSORLG00000004180	GNGT1	3.86442	122.396	4.98516	0.617897	0.665	0	172.455	1.458
ENSORLT00000015765	ENSORLG00000012586	Q5NUF5_ORYLA	16.7543	453.661	4.75901	0.61809	0.785	1.603	82.52	1.052
ENSORLT00000022782	ENSORLG00000018190	22782	1	19.0267	4.24995	0.618356	0	0	5.209	0
ENSORLT00000009649	ENSORLG00000007705	FSCN2	1	19.0267	4.24995	0.618356	0	0	3.818	0
ENSORLT00000017628	ENSORLG00000014058	OPSR_ORYLA	3.14831	40.6774	3.69158	0.618424	0	1.013	10.797	0.227
ENSORLT00000022298	ENSORLG00000017820	22298	11.0255	211.285	4.26028	0.619043	217.452	23.091	2.191	3.529
ENSORLT00000010129	ENSORLG00000008071	ATP1B2	2.43221	57.3582	4.55966	0.619622	0	0.323	15.641	0.145
ENSORLT00000000574	ENSORLG00000000468	574	3.86442	120.173	4.95872	0.619849	0.092	0	23.548	0.203
ENSORLT00000007781	ENSORLG00000006186	7781	1.7161	104.81	5.9325	0.619874	0.28	33.823	0.074	0.077
ENSORLT00000004634	ENSORLG00000003715	KTELC1	3.14831	14.0961	2.16265	0.620054	0.602	2.702	2.654	0.33
ENSORLT00000010239	ENSORLG00000008154	CRYBA1	49.6951	1827.21	5.20039	0.620211	0.42	0.257	821.339	7.827
ENSORLT00000013685	ENSORLG00000010910	SNAPC1	3.86442	153.249	5.30948	0.620247	52.584	1.559	0.225	0.31
ENSORLT00000022657	ENSORLG00000018088	C6orf191	2.43221	38.5193	3.98524	0.6205	0.223	0.819	16.996	0.244
ENSORLT00000007437	ENSORLG00000005916	SERPING1	5.29662	85.3643	4.01049	0.620773	1.147	19.526	1.943	0.377
ENSORLT00000017950	ENSORLG00000014317	17950	7.44494	46.713	2.64949	0.620793	0.721	1.766	11.903	0.711
ENSORLT00000025030	ENSORLG00000020176	25030	6.72883	268.483	5.31833	0.621004	535.881	21.21	0	3.616
ENSORLT00000010252	ENSORLG00000008163	10252	1	47.9525	5.58354	0.621562	0	18.039	0	0
ENSORLT00000004736	ENSORLG00000003804	4736	2.43221	40.6147	4.06166	0.621649	0.273	0.335	11.069	0.15
ENSORLT00000015902	ENSORLG00000012690	15902	1.7161	14.7788	3.10632	0.621708	7.521	1.271	0.137	0.142
ENSORLT00000004453	ENSORLG00000003574	4453	1.7161	60.9744	5.151	0.621754	51.27	1.273	0	0.19
ENSORLT00000025774	ENSORLG00000020813	SLC24A2	3.14831	43.1533	3.77682	0.62185	0.389	0.079	5.451	0.107
ENSORLT00000003731	ENSORLG00000002988	3731	127.034	6013.49	5.56491	0.621966	3843.42	119.142	0.138	25.16
ENSORLT00000000355	ENSORLG00000000288	SUSD2	1.7161	47.0377	4.77661	0.622994	0.128	6.443	0.34	0.035
ENSORLT00000023008	ENSORLG00000018379	23008	1	11.0649	3.46792	0.623036	12.479	0	1.149	0
ENSORLT00000014700	ENSORLG00000011728	NME3	3.14831	27.7095	3.13773	0.623421	0.227	1.389	11.522	0.373
ENSORLT00000017501	ENSORLG00000013959	17501	2.43221	17.645	2.85892	0.623424	0.876	4.471	0.386	0.16
ENSORLT00000012435	ENSORLG00000009913	PAX6_ORYLA	2.43221	64.1177	4.72038	0.623505	0.07	0	9.432	0.077
ENSORLT00000024541	ENSORLG00000019748	24541	8.87714	509.011	5.84146	0.623869	377.527	3.63	0	1.787
ENSORLT00000019022	ENSORLG00000015180	STAT4	367.645	1820.5	2.30795	0.623921	5.829	128.181	41.631	11.772
ENSORLT00000014348	ENSORLG00000011458	NEURL3	24.6314	122.398	2.313	0.624379	2.498	8.004	40.592	3.477
ENSORLT00000003419	ENSORLG00000002741	LRRC34	1.7161	32.4185	4.23961	0.624412	10.299	0.864	0	0.077
ENSORLT00000003283	ENSORLG00000002633	OPN4	1.7161	23.174	3.7553	0.625099	0.415	0	6.218	0.076
ENSORLT00000006309	ENSORLG00000005005	6309	1.7161	37.2011	4.43814	0.626202	0.263	0	20.195	0.144
ENSORLT00000005836	ENSORLG00000004636	SLC6A11	5.29662	23.219	2.13216	0.626261	0.073	2.669	0.961	0.239
ENSORLT00000025618	ENSORLG00000020682	ADARB1	3.86442	145.476	5.23438	0.626394	26.838	0.745	0.161	0.167
ENSORLT00000021655	ENSORLG00000017313	HMGCR	144.937	1274.34	3.13625	0.626819	11.663	11.179	144.907	6.66
ENSORLT00000022888	ENSORLG00000018277	22888	5.29662	61.2074	3.53056	0.626837	24.045	0.899	2.527	0.604
ENSORLT00000015240	ENSORLG00000012176	PCTK3	17.4704	85.6565	2.29365	0.626951	15.78	2.029	2.475	1.228
ENSORLT00000003358	ENSORLG00000002694	H1FOO	7.44494	300.056	5.33283	0.627043	178.654	6.296	0	1.208
ENSORLT00000008678	ENSORLG00000006907	LRIT1	8.16104	56.2659	2.78544	0.627207	0	1.472	7.555	0.412
ENSORLT00000024497	ENSORLG00000019708	24497	31.7925	1431.49	5.49269	0.627252	658.823	20.011	0.099	4.427
ENSORLT00000009815	ENSORLG00000007828	9815	4.58052	23.4401	2.35539	0.627541	0.479	1.761	9.513	0.657
ENSORLT00000019509	ENSORLG00000015580	MT_ORYLA	545.239	3963.78	2.86191	0.627656	269.222	2866.24	543.973	166.198
ENSORLT00000000510	ENSORLG00000000414	510	3.14831	121.471	5.26988	0.627781	54.128	1.568	0	0.301
ENSORLT00000018537	ENSORLG00000014785	18537	7.44494	316.772	5.41104	0.627844	178.982	5.376	0	1.14
ENSORLT00000025771	ENSORLG00000020809	KPNA7	10.3094	513.164	5.63739	0.627868	118.881	2.175	0.049	0.666
ENSORLT00000000824	ENSORLG00000000667	824	10.3094	404.726	5.29492	0.628091	347.523	13.44	0	2.522
ENSORLT00000009862	ENSORLG00000007868	Q9W616_ORYLA	3.14831	48.3048	3.93952	0.6287	0	0.174	2.716	0.047
ENSORLT00000015616	ENSORLG00000012471	Q9W7E4_ORYLA	79.0553	4015.24	5.66648	0.628724	516.221	10.549	0	3.1
ENSORLT00000003219	ENSORLG00000002584	TRAF2	3.86442	22.8962	2.56679	0.629276	1.23	3.892	0.217	0.225
ENSORLT00000010392	ENSORLG00000008282	10392	28.2119	526.946	4.22328	0.629644	270.513	6.921	19.623	4.709
ENSORLT00000008416	ENSORLG00000006701	Q9W7R1_ORYLA	6.72883	208.084	4.95067	0.629717	0.123	0	54.498	0.539
ENSORLT00000004877	ENSORLG00000003905	VIP	1.7161	10.0568	2.55096	0.629739	0	2.988	5.166	0.223
ENSORLT00000003047	ENSORLG00000002453	FGA	2.43221	16.7978	2.78794	0.629889	0.871	2.727	0.051	0.106
ENSORLT00000018366	ENSORLG00000014648	SV2B	5.29662	149.22	4.81623	0.630606	0	0.178	22.894	0.239
ENSORLT00000025229	ENSORLG00000020353	25229	8.87714	124.975	3.8154	0.631116	76.727	6.518	3.558	1.689
ENSORLT00000004001	ENSORLG00000003211	CKMT2	10.3094	321.084	4.96093	0.631422	0.209	0	71.396	0.743
ENSORLT00000009435	ENSORLG00000007525	TRPM1	202.225	821.505	2.02231	0.632194	54.361	11.588	7.176	5.584
ENSORLT00000025470	ENSORLG00000020560	FIGNL1	2.43221	12.9555	2.41322	0.632574	4.513	1.106	0.956	0.247
ENSORLT00000007035	ENSORLG00000005594	CCK	1.7161	23.1668	3.75485	0.632577	0.208	9.408	1.099	0.114
ENSORLT00000002070	ENSORLG00000001667	2070	3.14831	166.756	5.72702	0.633043	101.276	0	0	0.397
ENSORLT00000024356	ENSORLG00000019576	24356	1	30.994	4.95392	0.633331	16.231	0	0	0
ENSORLT00000003220	ENSORLG00000002586	CRYBA1	9.59325	119.112	3.63416	0.633681	3.464	0.637	40.35	1.14
ENSORLT00000016294	ENSORLG00000013001	SCAMP5	3.14831	57.7807	4.19794	0.634071	0.175	0.643	20.576	0.288
ENSORLT00000003102	ENSORLG00000002492	FGB	3.86442	27.5336	2.83287	0.634221	1.429	3.912	0	0.184
ENSORLT00000013124	ENSORLG00000010472	13124	20.3348	673.305	5.04924	0.63457	217.981	11.258	0.072	2.001
ENSORLT00000021082	ENSORLG00000016849	SLC4A10	2.43221	27.16	3.48114	0.634714	0.046	0.169	2.383	0.05
ENSORLT00000019750	ENSORLG00000015770	UPB1	1	42.7356	5.41737	0.635183	0	10.858	0	0
ENSORLT00000023294	ENSORLG00000018636	FTCD	3.14831	80.2777	4.67235	0.636133	0.798	15.093	0.61	0.146
ENSORLT00000002961	ENSORLG00000002377	2961	1	21.9599	4.4568	0.636374	0.115	5.376	0.183	0
ENSORLT00000021363	ENSORLG00000017075	GUCA2B	1	42.2139	5.39965	0.636654	0	24.71	0	0
ENSORLT00000000497	ENSORLG00000000404	497	14.606	80.75	2.4669	0.638172	3.047	3.733	31.23	2.267
ENSORLT00000015356	ENSORLG00000012273	Q9W7E1_ORYLA	33.9408	1162.38	5.09792	0.638298	370.92	17.527	0	3.341
ENSORLT00000001867	ENSORLG00000001506	1867	16.0382	562.776	5.13298	0.638466	271.583	11.743	0	2.299
ENSORLT00000019541	ENSORLG00000015608	19541	13.8899	569.158	5.35672	0.638517	152.715	4.423	0	1.08
ENSORLT00000002563	ENSORLG00000002053	PRF1	4.58052	53.821	3.55458	0.63864	0	0.913	9.717	0.255
ENSORLT00000010988	ENSORLG00000008747	GNG13	16.0382	70.5408	2.13695	0.638941	92.595	23.928	7.66	8.329
ENSORLT00000010032	ENSORLG00000007997	C8orf84	3.86442	17.1982	2.15393	0.639177	3.596	2.019	0.317	0.329
ENSORLT00000015328	ENSORLG00000012249	Q9W7E2_ORYLA	38.2374	1493.38	5.28745	0.639809	542.391	18.589	0.079	4.241
ENSORLT00000000831	ENSORLG00000000675	ANKRD34B	5.29662	45.3253	3.09717	0.64004	8.737	1.512	0.251	0.312
ENSORLT00000025611	ENSORLG00000020675	ANKRD10	3.14831	14.0218	2.15502	0.640509	3.46	1.247	1.617	0.335
ENSORLT00000018573	ENSORLG00000014815	CRYBB3	109.132	3319.23	4.9267	0.640619	1.595	0.586	1133.14	13.208
ENSORLT00000017102	ENSORLG00000013634	NYX	1.7161	15.2719	3.15367	0.641272	0.313	0	2.924	0.057
ENSORLT00000007954	ENSORLG00000006329	7954	3.14831	34.7522	3.46445	0.641492	20.442	3.087	0.148	0.461
ENSORLT00000005739	ENSORLG00000004564	HNF1B	1.7161	99.0786	5.85137	0.641686	0	17.926	0	0.043
ENSORLT00000019037	ENSORLG00000015196	19037	2.43221	20.5667	3.07997	0.642112	4.827	0.141	0.609	0.126
ENSORLT00000012732	ENSORLG00000010153	NRCAM	10.3094	42.712	2.05069	0.64272	0	0.793	2.681	0.271
ENSORLT00000010185	ENSORLG00000008116	UNC119	3.14831	53.4556	4.08569	0.642735	0.283	0.347	15.357	0.233
ENSORLT00000025608	ENSORLG00000020672	DDX4	10.3094	195.531	4.24537	0.643241	34.091	3.48	0	0.547
ENSORLT00000006553	ENSORLG00000005199	SLC28A3	1	19.9216	4.31626	0.643653	0.243	3.376	0	0
ENSORLT00000024871	ENSORLG00000020041	24871	25.3475	215.098	3.08507	0.643755	4.862	11.912	116.291	5.331
ENSORLT00000011802	ENSORLG00000009414	LRIT1	1.7161	36.3126	4.40326	0.644112	0	0	5.712	0.041
ENSORLT00000022431	ENSORLG00000017923	GJA10	1	15.3226	3.93759	0.644321	0	0	3.214	0
ENSORLT00000013948	ENSORLG00000011118	STX3	1	15.3226	3.93759	0.644321	0	0	5.263	0
ENSORLT00000001581	ENSORLG00000001285	UROC1	1	39.6054	5.30763	0.644351	0	6.223	0	0
ENSORLT00000023630	ENSORLG00000018937	23630	15.3221	634.023	5.37085	0.644561	468.815	11.391	0	3.289
ENSORLT00000001097	ENSORLG00000000900	1097	7.44494	31.8203	2.09562	0.644654	0.396	1.454	7.052	0.651
ENSORLT00000018476	ENSORLG00000014742	18476	3.86442	53.3797	3.78797	0.644843	15.348	1.607	0.278	0.288
ENSORLT00000004580	ENSORLG00000003675	KL	1	22.3339	4.48116	0.645449	0	2.36	0.105	0
ENSORLT00000003749	ENSORLG00000002999	Q9I9A4_ORYLA	1.7161	30.7806	4.16481	0.645468	0.144	0	9.08	0.079
ENSORLT00000020464	ENSORLG00000016344	20464	8.87714	138.101	3.95949	0.645483	0.646	0.105	12.008	0.26
ENSORLT00000002609	ENSORLG00000002094	2609	5.29662	27.6723	2.3853	0.645547	2.356	0.722	14.192	0.969
ENSORLT00000015322	ENSORLG00000012241	OSBPL7	2.43221	52.0176	4.41866	0.6456	0.054	0	5.887	0.059
ENSORLT00000000016	ENSORLG00000000011	NR2E3	1	15.0756	3.91415	0.646319	0	0	3.594	0
ENSORLT00000009774	ENSORLG00000007799	Q5ND63_ORYLA	1	24.8431	4.63477	0.646744	0.097	5.216	0.102	0
ENSORLT00000003654	ENSORLG00000002928	CLDN4	16.7543	476.981	4.83133	0.647043	258.709	14.787	0	2.747
ENSORLT00000006832	ENSORLG00000005424	CDH16	6.01273	117.668	4.29055	0.647052	1.743	15.659	0.376	0.248
ENSORLT00000006520	ENSORLG00000005172	6520	1.7161	31.1377	4.18145	0.647054	0.686	6.242	0.052	0.054
ENSORLT00000001409	ENSORLG00000001143	CHST13	13.8899	69.8586	2.3304	0.647396	21.127	2.897	2.755	1.556
ENSORLT00000023332	ENSORLG00000018669	23332	1	24.3214	4.60416	0.648346	0.243	12.786	0.257	0
ENSORLT00000007790	ENSORLG00000006193	VAMP1	1	14.8287	3.89032	0.648359	0	0	12.154	0
ENSORLT00000008319	ENSORLG00000006627	8319	3.86442	136.073	5.13799	0.64852	141.212	3.637	0	0.93
ENSORLT00000008338	ENSORLG00000006641	8338	8.16104	32.9574	2.01378	0.64855	13.438	4.997	0.508	1.316
ENSORLT00000021580	ENSORLG00000017246	21580	2.43221	11.0787	2.18746	0.648649	3.208	1.31	7.643	0.586
ENSORLT00000003556	ENSORLG00000002846	3556	6.01273	118.478	4.30046	0.648702	21.34	1.73	0.125	0.301
ENSORLT00000002289	ENSORLG00000001837	SLC18A2	5.29662	74.6013	3.81606	0.648879	15.549	1.385	0.449	0.31
ENSORLT00000019712	ENSORLG00000015742	19712	3.86442	230.679	5.89949	0.650065	0.127	13.579	0.013	0.056
ENSORLT00000007902	ENSORLG00000006290	7902	6.72883	215.211	4.99925	0.65041	68.101	2.562	0.069	0.573
ENSORLT00000020262	ENSORLG00000016191	O73918_ORYLA	1	14.5818	3.86609	0.65044	0	0	4.906	0
ENSORLT00000016934	ENSORLG00000013505	ATXN1	3.14831	15.9736	2.34304	0.650617	2.733	7.44	0.643	0.499
ENSORLT00000020758	ENSORLG00000016580	Q9W7E3_ORYLA	36.0891	1241.91	5.10485	0.650718	355.683	13.563	0	3.164
ENSORLT00000015812	ENSORLG00000012623	15812	12.4577	524.757	5.39654	0.65072	142.643	2.55	0	0.961
ENSORLT00000023422	ENSORLG00000018750	23422	4.58052	104.72	4.51488	0.650768	40.854	2.656	0.088	0.457
ENSORLT00000017571	ENSORLG00000014017	Q9PTQ5_ORYLA	22.4831	899.968	5.32296	0.650993	448.372	10.635	0	3.321
ENSORLT00000009844	ENSORLG00000007859	ISL2	1.7161	11.4704	2.7407	0.651036	0.128	2.504	0.474	0.07
ENSORLT00000024227	ENSORLG00000019466	24227	5.29662	101.925	4.26629	0.652176	61.598	3.211	1.665	0.862
ENSORLT00000024677	ENSORLG00000019867	NEUROD4	1	14.3348	3.84145	0.652564	0	0	5.901	0
ENSORLT00000022837	ENSORLG00000018234	22837	3.14831	22.4637	2.83495	0.652746	2.743	0	0.484	0.1
ENSORLT00000024803	ENSORLG00000019978	MSI1	8.16104	67.3291	3.0444	0.652823	1.013	1.862	21.455	0.926
ENSORLT00000000167	ENSORLG00000000136	ACT1_ORYLA	48.2629	468.947	3.28044	0.653912	10.467	93.061	10.151	3.75
ENSORLT00000016959	ENSORLG00000013526	16959	1.7161	28.3112	4.04417	0.654008	0.24	0	13.848	0.132
ENSORLT00000009358	ENSORLG00000007464	9358	7.44494	199.023	4.74053	0.65403	85.097	4.619	0	0.886
ENSORLT00000001083	ENSORLG00000000887	1083	1	14.0879	3.81638	0.654735	0	0	4.336	0
ENSORLT00000013756	ENSORLG00000010967	HAND2	3.14831	15.6752	2.31583	0.655244	5.124	4.08	0	0.421
ENSORLT00000020105	ENSORLG00000016064	Q9W7D9_ORYLA	16.7543	529.356	4.98164	0.655323	109.675	4.402	0.091	1.032
ENSORLT00000002406	ENSORLG00000001931	PLAC8	1	31.1313	4.96029	0.655363	0.443	30.946	0	0
ENSORLT00000020942	ENSORLG00000016742	20942	1	25.8634	4.69284	0.655365	16.057	0	0	0
ENSORLT00000021689	ENSORLG00000017340	21689	3.14831	19.1522	2.60486	0.655618	0.931	2.697	0.045	0.139
ENSORLT00000008206	ENSORLG00000006538	8206	3.14831	13.2182	2.06987	0.65565	2.824	0.182	1.338	0.244
ENSORLT00000017454	ENSORLG00000013915	BRDT	3.14831	35.6892	3.50284	0.6563	3.964	0.575	0	0.086
ENSORLT00000017913	ENSORLG00000014285	CD59	4.58052	20.5185	2.16334	0.656375	0	13.447	4.735	1.114
ENSORLT00000011324	ENSORLG00000009029	11324	15.3221	190.984	3.63977	0.656671	134.796	6.652	9.978	3.503
[truncated: 665 more rows]
