# Supplementary material for: Conserved Expression Signatures between Medaka and Human Pigment Cell Tumors
Source: PLoS One. 2012 May 31;7(5):e37880. doi: 10.1371/journal.pone.0037880 (PMC3365055; doi:10.1371/journal.pone.0037880)
Supplement: Table S3 — List of differentially spliced and differentially expressed genes. (XLS) [file pone.0037880.s008.xls]

## Sheet: Spliced_rangeCorGT075_annot
TranscriptID	Description	GeneID	Gene name	XE_RPKM	MM_RPKM	UM_RPKM	HS_RPKM	range cor
ENSORLT00000000111	ELAV-like protein 1 (Hu-antigen R)(HuR) [Source:UniProtKB/Swiss-Prot;Acc:Q15717]	ENSORLG00000000087	ELAVL1 (2 of 2)	10.085	9.06	17.323	22.24	1.42465
ENSORLT00000000112	ELAV-like protein 1 (Hu-antigen R)(HuR) [Source:UniProtKB/Swiss-Prot;Acc:Q15717]	ENSORLG00000000087	ELAVL1 (2 of 2)	64.879	73.584	52.322	52.864	1.42465
ENSORLT00000000244	TBC1 domain family member 15 [Source:UniProtKB/Swiss-Prot;Acc:Q8TC07]	ENSORLG00000000184	TBC1D15	13.361	12.682	17.207	18.809	1.30971
ENSORLT00000000249	TBC1 domain family member 15 [Source:UniProtKB/Swiss-Prot;Acc:Q8TC07]	ENSORLG00000000184	TBC1D15	21.72	15.888	9.233	10.839	1.30971
ENSORLT00000000368	EVI5-like protein (Ecotropic viral integration site 5-like protein) [Source:UniProtKB/Swiss-Prot;Acc:Q96CN4]	ENSORLG00000000300	EVI5L	0	2.188	0	0	1.48078
ENSORLT00000000369	EVI5-like protein (Ecotropic viral integration site 5-like protein) [Source:UniProtKB/Swiss-Prot;Acc:Q96CN4]	ENSORLG00000000300	EVI5L	32.541	8.295	17.521	11.175	1.48078
ENSORLT00000000382		ENSORLG00000000313		4.305	3.809	9.624	9.704	1.10301
ENSORLT00000000383		ENSORLG00000000313		281.297	993.229	886.626	314.313	1.10301
ENSORLT00000000491		ENSORLG00000000400		16.543	19.945	27.805	32.682	1.66189
ENSORLT00000000493		ENSORLG00000000400		156.128	4.117	0	0	1.66189
ENSORLT00000000512	Ribonuclease inhibitor (Ribonuclease/angiogenin inhibitor 1)(RAI)(Placental ribonuclease inhibitor)(RNase inhibitor)(RI) [Source:UniProtKB/Swiss-Prot;Acc:P13489]	ENSORLG00000000416	RNH1 (13 of 24)	40.911	42.96	22.09	16.289	1.75473
ENSORLT00000000514	Ribonuclease inhibitor (Ribonuclease/angiogenin inhibitor 1)(RAI)(Placental ribonuclease inhibitor)(RNase inhibitor)(RI) [Source:UniProtKB/Swiss-Prot;Acc:P13489]	ENSORLG00000000416	RNH1 (13 of 24)	3.161	0	4.079	8.99	1.75473
ENSORLT00000000555	Ubiquitin carboxyl-terminal hydrolase 46 (EC 3.1.2.15)(Ubiquitin thioesterase 46)(Ubiquitin-specific-processing protease 46)(Deubiquitinating enzyme 46) [Source:UniProtKB/Swiss-Prot;Acc:P62068]	ENSORLG00000000451	USP46	11.832	6.189	27.03	8.237	1.42787
ENSORLT00000000556	Ubiquitin carboxyl-terminal hydrolase 46 (EC 3.1.2.15)(Ubiquitin thioesterase 46)(Ubiquitin-specific-processing protease 46)(Deubiquitinating enzyme 46) [Source:UniProtKB/Swiss-Prot;Acc:P62068]	ENSORLG00000000451	USP46	2.201	0	0	0	1.42787
ENSORLT00000000558	Ubiquitin carboxyl-terminal hydrolase 46 (EC 3.1.2.15)(Ubiquitin thioesterase 46)(Ubiquitin-specific-processing protease 46)(Deubiquitinating enzyme 46) [Source:UniProtKB/Swiss-Prot;Acc:P62068]	ENSORLG00000000451	USP46	0	2.613	0	0	1.42787
ENSORLT00000000591		ENSORLG00000000486		0	0	0	2.135	1.5548
ENSORLT00000000593		ENSORLG00000000486		25.078	33.322	52.803	19.355	1.5548
ENSORLT00000000698	Sorting nexin-27 [Source:UniProtKB/Swiss-Prot;Acc:Q96L92]	ENSORLG00000000568	SNX27 (2 of 2)	0	0	2.671	0	1.13377
ENSORLT00000000699	Sorting nexin-27 [Source:UniProtKB/Swiss-Prot;Acc:Q96L92]	ENSORLG00000000568	SNX27 (2 of 2)	0	2.736	0	0	1.13377
ENSORLT00000000704	Sorting nexin-27 [Source:UniProtKB/Swiss-Prot;Acc:Q96L92]	ENSORLG00000000568	SNX27 (2 of 2)	56.388	53.718	99.37	34.013	1.13377
ENSORLT00000000797	Mitogen-activated protein kinase kinase kinase 2 (EC 2.7.11.25)(MAPK/ERK kinase kinase 2)(MEK kinase 2)(MEKK 2) [Source:UniProtKB/Swiss-Prot;Acc:Q9Y2U5]	ENSORLG00000000648	MAP3K2	13.479	16.798	18.498	9.344	1.55321
ENSORLT00000000801	Mitogen-activated protein kinase kinase kinase 2 (EC 2.7.11.25)(MAPK/ERK kinase kinase 2)(MEK kinase 2)(MEKK 2) [Source:UniProtKB/Swiss-Prot;Acc:Q9Y2U5]	ENSORLG00000000648	MAP3K2	0	0	0	2.843	1.55321
ENSORLT00000000803	Mitogen-activated protein kinase kinase kinase 2 (EC 2.7.11.25)(MAPK/ERK kinase kinase 2)(MEK kinase 2)(MEKK 2) [Source:UniProtKB/Swiss-Prot;Acc:Q9Y2U5]	ENSORLG00000000648	MAP3K2	0	3.701	0	0	1.55321
ENSORLT00000000878	SET and MYND domain-containing protein 5 (Retinoic acid-induced protein 15)(Protein NN8-4AG) [Source:UniProtKB/Swiss-Prot;Acc:Q6GMV2]	ENSORLG00000000713	SMYD5	2.869	3.844	9.399	3.244	1.08628
ENSORLT00000000882	SET and MYND domain-containing protein 5 (Retinoic acid-induced protein 15)(Protein NN8-4AG) [Source:UniProtKB/Swiss-Prot;Acc:Q6GMV2]	ENSORLG00000000713	SMYD5	2.953	0	0	2.355	1.08628
ENSORLT00000000950		ENSORLG00000000772		6.853	0	0	60.705	1.18269
ENSORLT00000000952		ENSORLG00000000772		2.686	0	0	0	1.18269
ENSORLT00000000973	Transmembrane protein 161A Precursor [Source:UniProtKB/Swiss-Prot;Acc:Q9NX61]	ENSORLG00000000790	TMEM161A	3.828	8.91	4.459	3.096	0.941803
ENSORLT00000000975	Transmembrane protein 161A Precursor [Source:UniProtKB/Swiss-Prot;Acc:Q9NX61]	ENSORLG00000000790	TMEM161A	13.04	9.788	27.519	12.537	0.941803
ENSORLT00000001193	GATS-like protein 3 [Source:UniProtKB/Swiss-Prot;Acc:Q8WTX7]	ENSORLG00000000978	GATSL3	10.252	8.373	16.953	7.841	0.845636
ENSORLT00000001194	GATS-like protein 3 [Source:UniProtKB/Swiss-Prot;Acc:Q8WTX7]	ENSORLG00000000978	GATSL3	0	0	3.616	3.009	0.845636
ENSORLT00000001196	GATS-like protein 3 [Source:UniProtKB/Swiss-Prot;Acc:Q8WTX7]	ENSORLG00000000978	GATSL3	0	0	0	2.779	0.845636
ENSORLT00000001319		ENSORLG00000001067		34.838	19.803	18.15	125.762	1.38778
ENSORLT00000001321		ENSORLG00000001067		2.223	2.724	0	0	1.38778
ENSORLT00000001322		ENSORLG00000001067		46.58	28.532	13.095	80.46	1.38778
ENSORLT00000001471	Inositol polyphosphate 5-phosphatase OCRL-1 (EC 3.1.3.36)(Lowe oculocerebrorenal syndrome protein) [Source:UniProtKB/Swiss-Prot;Acc:Q01968]	ENSORLG00000001194	OCRL	7.691	8.444	10.64	8.99	0.8487
ENSORLT00000001472	Inositol polyphosphate 5-phosphatase OCRL-1 (EC 3.1.3.36)(Lowe oculocerebrorenal syndrome protein) [Source:UniProtKB/Swiss-Prot;Acc:Q01968]	ENSORLG00000001194	OCRL	2.951	2.531	2.5	3.506	0.8487
ENSORLT00000001542	Tubulin-specific chaperone E (Tubulin-folding cofactor E) [Source:UniProtKB/Swiss-Prot;Acc:Q15813]	ENSORLG00000001253	TBCE	5.876	6.967	7.126	7.379	1.73329
ENSORLT00000001546	Tubulin-specific chaperone E (Tubulin-folding cofactor E) [Source:UniProtKB/Swiss-Prot;Acc:Q15813]	ENSORLG00000001253	TBCE	4.585	0	2.175	0	1.73329
ENSORLT00000001788	Eukaryotic translation initiation factor 3 subunit D (eIF3d)(Eukaryotic translation initiation factor 3 subunit 7)(eIF-3-zeta)(eIF3 p66) [Source:UniProtKB/Swiss-Prot;Acc:O15371]	ENSORLG00000001449	EIF3D	60.341	53.032	54.211	122.188	0.757201
ENSORLT00000001791	Eukaryotic translation initiation factor 3 subunit D (eIF3d)(Eukaryotic translation initiation factor 3 subunit 7)(eIF-3-zeta)(eIF3 p66) [Source:UniProtKB/Swiss-Prot;Acc:O15371]	ENSORLG00000001449	EIF3D	3.412	4.703	0	2.432	0.757201
ENSORLT00000001795	Eukaryotic translation initiation factor 3 subunit D (eIF3d)(Eukaryotic translation initiation factor 3 subunit 7)(eIF-3-zeta)(eIF3 p66) [Source:UniProtKB/Swiss-Prot;Acc:O15371]	ENSORLG00000001449	EIF3D	38.103	23.911	9.57	33.547	0.757201
ENSORLT00000001834		ENSORLG00000001481		0	2.094	0	0	0.753224
ENSORLT00000001840		ENSORLG00000001481		385.368	445.891	557.67	158.68	0.753224
ENSORLT00000001841		ENSORLG00000001481		0	2.439	0	0	0.753224
ENSORLT00000001856	Solute carrier family 25 member 39 [Source:UniProtKB/Swiss-Prot;Acc:Q9BZJ4]	ENSORLG00000001500	SLC25A39	3.514	5.261	8.268	6.921	1.01481
ENSORLT00000001859	Solute carrier family 25 member 39 [Source:UniProtKB/Swiss-Prot;Acc:Q9BZJ4]	ENSORLG00000001500	SLC25A39	44.282	30.57	29.618	35.157	1.01481
ENSORLT00000001860	Solute carrier family 25 member 39 [Source:UniProtKB/Swiss-Prot;Acc:Q9BZJ4]	ENSORLG00000001500	SLC25A39	20.188	11.503	20.134	26.084	1.01481
ENSORLT00000002102	Putative uncharacterized protein CXorf55 [Source:UniProtKB/Swiss-Prot;Acc:Q8N7X1]	ENSORLG00000001692	RBMXL3	21.167	27.388	37.713	51.703	1.75212
ENSORLT00000002105	Putative uncharacterized protein CXorf55 [Source:UniProtKB/Swiss-Prot;Acc:Q8N7X1]	ENSORLG00000001692	RBMXL3	26.865	29.337	22.462	20.261	1.75212
ENSORLT00000002116	Iron-sulfur cluster assembly 1 homolog, mitochondrial Precursor (HESB-like domain-containing protein 2)(Iron sulfur assembly protein IscA)(hIscA) [Source:UniProtKB/Swiss-Prot;Acc:Q9BUE6]	ENSORLG00000001702	ISCA1	65.084	26.887	32.054	93.983	1.56536
ENSORLT00000002118	Iron-sulfur cluster assembly 1 homolog, mitochondrial Precursor (HESB-like domain-containing protein 2)(Iron sulfur assembly protein IscA)(hIscA) [Source:UniProtKB/Swiss-Prot;Acc:Q9BUE6]	ENSORLG00000001702	ISCA1	0	2.102	0	0	1.56536
ENSORLT00000002120	B-cell lymphoma/leukemia 11A (B-cell CLL/lymphoma 11A)(COUP-TF-interacting protein 1)(Ecotropic viral integration site 9 protein homolog)(EVI-9) [Source:UniProtKB/Swiss-Prot;Acc:Q9H165]	ENSORLG00000001704	BCL11A (1 of 2)	36.45	3.054	4.722	6.105	1.41862
ENSORLT00000002121	B-cell lymphoma/leukemia 11A (B-cell CLL/lymphoma 11A)(COUP-TF-interacting protein 1)(Ecotropic viral integration site 9 protein homolog)(EVI-9) [Source:UniProtKB/Swiss-Prot;Acc:Q9H165]	ENSORLG00000001704	BCL11A (1 of 2)	0	0	2.133	2.945	1.41862
ENSORLT00000002162	Nucleobindin-1 Precursor (CALNUC) [Source:UniProtKB/Swiss-Prot;Acc:Q02818]	ENSORLG00000001739	NUCB1	16.787	3.905	3.881	0	1.11505
ENSORLT00000002167	Nucleobindin-1 Precursor (CALNUC) [Source:UniProtKB/Swiss-Prot;Acc:Q02818]	ENSORLG00000001739	NUCB1	7.37	3.083	0	11.432	1.11505
ENSORLT00000002169	Nucleobindin-1 Precursor (CALNUC) [Source:UniProtKB/Swiss-Prot;Acc:Q02818]	ENSORLG00000001739	NUCB1	7.131	3.728	2.215	12.721	1.11505
ENSORLT00000002170	Nucleobindin-1 Precursor (CALNUC) [Source:UniProtKB/Swiss-Prot;Acc:Q02818]	ENSORLG00000001739	NUCB1	5.848	3.517	0	6.704	1.11505
ENSORLT00000002171	Nucleobindin-1 Precursor (CALNUC) [Source:UniProtKB/Swiss-Prot;Acc:Q02818]	ENSORLG00000001739	NUCB1	19.465	8.035	2.072	73.894	1.11505
ENSORLT00000002232	High mobility group protein 20A (HMG box-containing protein 20A)(HMG domain-containing protein HMGX1)(HMG domain-containing protein 1) [Source:UniProtKB/Swiss-Prot;Acc:Q9NP66]	ENSORLG00000001794	HMG20A	3.376	2.757	0	7.492	0.854374
ENSORLT00000002233	High mobility group protein 20A (HMG box-containing protein 20A)(HMG domain-containing protein HMGX1)(HMG domain-containing protein 1) [Source:UniProtKB/Swiss-Prot;Acc:Q9NP66]	ENSORLG00000001794	HMG20A	8.731	0	2.706	10.975	0.854374
ENSORLT00000002235	High mobility group protein 20A (HMG box-containing protein 20A)(HMG domain-containing protein HMGX1)(HMG domain-containing protein 1) [Source:UniProtKB/Swiss-Prot;Acc:Q9NP66]	ENSORLG00000001794	HMG20A	3.161	2.299	0	0	0.854374
ENSORLT00000002253	SEC14-like protein 1 [Source:UniProtKB/Swiss-Prot;Acc:Q92503]	ENSORLG00000001808	SEC14L1 (1 of 2)	3.437	5.366	10.418	11.343	1.25183
ENSORLT00000002254	SEC14-like protein 1 [Source:UniProtKB/Swiss-Prot;Acc:Q92503]	ENSORLG00000001808	SEC14L1 (1 of 2)	222.767	44.253	90.019	115.526	1.25183
ENSORLT00000002255	SEC14-like protein 1 [Source:UniProtKB/Swiss-Prot;Acc:Q92503]	ENSORLG00000001808	SEC14L1 (1 of 2)	4.376	4.323	11.322	11.454	1.25183
ENSORLT00000002256	SEC14-like protein 1 [Source:UniProtKB/Swiss-Prot;Acc:Q92503]	ENSORLG00000001808	SEC14L1 (1 of 2)	6.237	4.489	12.465	12.566	1.25183
ENSORLT00000002259	Sorting nexin-12 [Source:UniProtKB/Swiss-Prot;Acc:Q9UMY4]	ENSORLG00000001812	SNX12	142.786	109.392	307.462	115.035	1.79182
ENSORLT00000002262	Sorting nexin-12 [Source:UniProtKB/Swiss-Prot;Acc:Q9UMY4]	ENSORLG00000001812	SNX12	2.053	7.265	0	4.002	1.79182
ENSORLT00000002302	Coronin-2B (Coronin-like protein C)(Clipin-C)(Protein FC96) [Source:UniProtKB/Swiss-Prot;Acc:Q9UQ03]	ENSORLG00000001847	CORO2B	38.359	34.813	104.177	12.529	1.57004
ENSORLT00000002303	Coronin-2B (Coronin-like protein C)(Clipin-C)(Protein FC96) [Source:UniProtKB/Swiss-Prot;Acc:Q9UQ03]	ENSORLG00000001847	CORO2B	0	0	0	2.296	1.57004
ENSORLT00000002307		ENSORLG00000001851		2.813	6.662	7.247	3.496	0.820364
ENSORLT00000002308		ENSORLG00000001851		12.611	9.224	30.894	35.09	0.820364
ENSORLT00000002386	Disks large homolog 3 (Synapse-associated protein 102)(SAP102)(Neuroendocrine-DLG)(XLMR) [Source:UniProtKB/Swiss-Prot;Acc:Q92796]	ENSORLG00000001913	DLG3	9.621	10.691	14.753	9.195	1.27602
ENSORLT00000002387	Disks large homolog 3 (Synapse-associated protein 102)(SAP102)(Neuroendocrine-DLG)(XLMR) [Source:UniProtKB/Swiss-Prot;Acc:Q92796]	ENSORLG00000001913	DLG3	10.022	10.213	8.358	26.598	1.27602
ENSORLT00000002450	Collagen alpha-1(VIII) chain Precursor (Endothelial collagen) [Source:UniProtKB/Swiss-Prot;Acc:P27658]	ENSORLG00000001968	COL8A1 (2 of 2)	0	0	2.023	0	0.822435
ENSORLT00000002451	Collagen alpha-1(VIII) chain Precursor (Endothelial collagen) [Source:UniProtKB/Swiss-Prot;Acc:P27658]	ENSORLG00000001968	COL8A1 (2 of 2)	0	6.969	3.543	7.082	0.822435
ENSORLT00000002526	superkiller viralicidic activity 2-like homolog [Source:RefSeq peptide;Acc:NP_008860]	ENSORLG00000002021	SKIV2L	9.306	5.03	9.441	6.11	0.765185
ENSORLT00000002528	superkiller viralicidic activity 2-like homolog [Source:RefSeq peptide;Acc:NP_008860]	ENSORLG00000002021	SKIV2L	0	3.115	0	0	0.765185
ENSORLT00000002639	Bcl-2-related ovarian killer protein (Bcl-2-like protein 9)(Bcl2-L-9)(Hbok) [Source:UniProtKB/Swiss-Prot;Acc:Q9UMX3]	ENSORLG00000002123	BOK	9.485	11.08	17.285	10.038	1.04293
ENSORLT00000002642	Bcl-2-related ovarian killer protein (Bcl-2-like protein 9)(Bcl2-L-9)(Hbok) [Source:UniProtKB/Swiss-Prot;Acc:Q9UMX3]	ENSORLG00000002123	BOK	0	0	0	2.02	1.04293
ENSORLT00000002761	Aminoacylase-1 (EC 3.5.1.14)(N-acyl-L-amino-acid amidohydrolase)(ACY-1) [Source:UniProtKB/Swiss-Prot;Acc:Q03154]	ENSORLG00000002219	ACY1	23.287	33.178	6.347	19.2	1.36367
ENSORLT00000002762	Aminoacylase-1 (EC 3.5.1.14)(N-acyl-L-amino-acid amidohydrolase)(ACY-1) [Source:UniProtKB/Swiss-Prot;Acc:Q03154]	ENSORLG00000002219	ACY1	14.705	18.658	23.495	18.5	1.36367
ENSORLT00000002801	Syntaxin-5 [Source:UniProtKB/Swiss-Prot;Acc:Q13190]	ENSORLG00000002256	STX5	4.356	6.226	4.517	3.682	1.29958
ENSORLT00000002804	Syntaxin-5 [Source:UniProtKB/Swiss-Prot;Acc:Q13190]	ENSORLG00000002256	STX5	17.193	15.318	12.62	22.567	1.29958
ENSORLT00000002907	Mitochondrial folate transporter/carrier (Solute carrier family 25 member 32) [Source:UniProtKB/Swiss-Prot;Acc:Q9H2D1]	ENSORLG00000002345	SLC25A32	5.539	4.071	7.885	5.129	1.44414
ENSORLT00000002909	Mitochondrial folate transporter/carrier (Solute carrier family 25 member 32) [Source:UniProtKB/Swiss-Prot;Acc:Q9H2D1]	ENSORLG00000002345	SLC25A32	2.354	4.857	0	4.552	1.44414
ENSORLT00000002910	Calcineurin subunit B type 2 (Protein phosphatase 2B regulatory subunit 2)(Protein phosphatase 3 regulatory subunit B beta isoform)(Calcineurin B-like protein)(CBLP)(CNBII) [Source:UniProtKB/Swiss-Prot;Acc:Q96LZ3]	ENSORLG00000002343	PPP3R2	30.544	24.973	35.801	32.517	1.32779
ENSORLT00000002911	Calcineurin subunit B type 2 (Protein phosphatase 2B regulatory subunit 2)(Protein phosphatase 3 regulatory subunit B beta isoform)(Calcineurin B-like protein)(CBLP)(CNBII) [Source:UniProtKB/Swiss-Prot;Acc:Q96LZ3]	ENSORLG00000002343	PPP3R2	3.472	2.127	27.576	39.028	1.32779
ENSORLT00000002912	Calcineurin subunit B type 2 (Protein phosphatase 2B regulatory subunit 2)(Protein phosphatase 3 regulatory subunit B beta isoform)(Calcineurin B-like protein)(CBLP)(CNBII) [Source:UniProtKB/Swiss-Prot;Acc:Q96LZ3]	ENSORLG00000002343	PPP3R2	3.361	6.363	32.353	37.525	1.32779
ENSORLT00000002914	Calcineurin subunit B type 2 (Protein phosphatase 2B regulatory subunit 2)(Protein phosphatase 3 regulatory subunit B beta isoform)(Calcineurin B-like protein)(CBLP)(CNBII) [Source:UniProtKB/Swiss-Prot;Acc:Q96LZ3]	ENSORLG00000002343	PPP3R2	4.366	6.775	31.438	36.546	1.32779
ENSORLT00000002916	Calcineurin subunit B type 2 (Protein phosphatase 2B regulatory subunit 2)(Protein phosphatase 3 regulatory subunit B beta isoform)(Calcineurin B-like protein)(CBLP)(CNBII) [Source:UniProtKB/Swiss-Prot;Acc:Q96LZ3]	ENSORLG00000002343	PPP3R2	2.417	2.026	0	2.511	1.32779
ENSORLT00000002931	Cyclic AMP-responsive element-binding protein 1 (cAMP-responsive element-binding protein 1)(CREB-1) [Source:UniProtKB/Swiss-Prot;Acc:P16220]	ENSORLG00000002359	CREB1	25.547	50.628	29.916	11.947	0.982864
ENSORLT00000002935	Cyclic AMP-responsive element-binding protein 1 (cAMP-responsive element-binding protein 1)(CREB-1) [Source:UniProtKB/Swiss-Prot;Acc:P16220]	ENSORLG00000002359	CREB1	15.271	17.968	28.259	27.109	0.982864
ENSORLT00000002950	DTW domain-containing protein 1 [Source:UniProtKB/Swiss-Prot;Acc:Q8N5C7]	ENSORLG00000002373	DTWD1	0	2.388	2.303	0	1.40512
ENSORLT00000002951	DTW domain-containing protein 1 [Source:UniProtKB/Swiss-Prot;Acc:Q8N5C7]	ENSORLG00000002373	DTWD1	17.623	9.199	2.191	7.142	1.40512
ENSORLT00000003015	STE20-related kinase adapter protein alpha (STRAD alpha)(STE20-related adapter protein)(Serologically defined breast cancer antigen NY-BR-96) [Source:UniProtKB/Swiss-Prot;Acc:Q7RTN6]	ENSORLG00000002426	STRADA	52.764	16.16	24.88	16.781	1.31137
ENSORLT00000003016	STE20-related kinase adapter protein alpha (STRAD alpha)(STE20-related adapter protein)(Serologically defined breast cancer antigen NY-BR-96) [Source:UniProtKB/Swiss-Prot;Acc:Q7RTN6]	ENSORLG00000002426	STRADA	0	0	0	4.031	1.31137
ENSORLT00000003091	Apolipoprotein O Precursor (Protein FAM121B) [Source:UniProtKB/Swiss-Prot;Acc:Q9BUR5]	ENSORLG00000002485	APOO (1 of 2)	11.842	8.649	9.043	3.122	1.56374
ENSORLT00000003092	Apolipoprotein O Precursor (Protein FAM121B) [Source:UniProtKB/Swiss-Prot;Acc:Q9BUR5]	ENSORLG00000002485	APOO (1 of 2)	2.908	3.859	2.181	4.783	1.56374
ENSORLT00000003100	Voltage-dependent anion-selective channel protein 3 (VDAC-3)(hVDAC3)(Outer mitochondrial membrane protein porin 3) [Source:UniProtKB/Swiss-Prot;Acc:Q9Y277]	ENSORLG00000002493	VDAC3 (2 of 2)	15.456	94.781	21.729	80.338	1.94337
ENSORLT00000003101	Voltage-dependent anion-selective channel protein 3 (VDAC-3)(hVDAC3)(Outer mitochondrial membrane protein porin 3) [Source:UniProtKB/Swiss-Prot;Acc:Q9Y277]	ENSORLG00000002493	VDAC3 (2 of 2)	22.524	3.925	17.991	10.753	1.94337
ENSORLT00000003139		ENSORLG00000002528		0	2.209	2.161	2.914	1.46104
ENSORLT00000003142		ENSORLG00000002528		9.908	7.353	3.581	2.403	1.46104
ENSORLT00000003144		ENSORLG00000002529		2.123	0	2.194	4.711	1.04623
ENSORLT00000003146		ENSORLG00000002528		62.381	63.305	77.985	25.729	1.46104
ENSORLT00000003147		ENSORLG00000002529		58.159	56.89	95.036	47.984	1.04623
ENSORLT00000003149		ENSORLG00000002529		0	2.862	4.673	5.124	1.04623
ENSORLT00000003215	Thyrotroph embryonic factor [Source:UniProtKB/Swiss-Prot;Acc:Q10587]	ENSORLG00000002582	TEF (2 of 2)	141.94	75.016	85.2	52.979	1.55995
ENSORLT00000003217	Thyrotroph embryonic factor [Source:UniProtKB/Swiss-Prot;Acc:Q10587]	ENSORLG00000002582	TEF (2 of 2)	80.022	125.884	107.983	473.722	1.55995
ENSORLT00000003336	Lamin-B2 [Source:UniProtKB/Swiss-Prot;Acc:Q03252]	ENSORLG00000002671	LMNB2	84.049	88.817	79.703	59.176	1.82443
ENSORLT00000003339	Lamin-B2 [Source:UniProtKB/Swiss-Prot;Acc:Q03252]	ENSORLG00000002671	LMNB2	3.168	21.756	22.204	10.925	1.82443
ENSORLT00000003342	Lamin-B2 [Source:UniProtKB/Swiss-Prot;Acc:Q03252]	ENSORLG00000002671	LMNB2	4.225	0	2.237	5.333	1.82443
ENSORLT00000003436	Prohibitin-2 (B-cell receptor-associated protein BAP37)(Repressor of estrogen receptor activity)(D-prohibitin) [Source:UniProtKB/Swiss-Prot;Acc:Q99623]	ENSORLG00000002753	PHB2 (1 of 2)	83.775	91.059	71.574	120.732	1.29558
ENSORLT00000003441	Proteasome subunit beta type-6 Precursor (EC 3.4.25.1)(Proteasome delta chain)(Macropain delta chain)(Multicatalytic endopeptidase complex delta chain)(Proteasome subunit Y) [Source:UniProtKB/Swiss-Prot;Acc:P28072]	ENSORLG00000002755	PSMB6	0	0	0	3.687	1.75059
ENSORLT00000003442	Prohibitin-2 (B-cell receptor-associated protein BAP37)(Repressor of estrogen receptor activity)(D-prohibitin) [Source:UniProtKB/Swiss-Prot;Acc:Q99623]	ENSORLG00000002753	PHB2 (1 of 2)	4.157	6.464	4.571	4.821	1.29558
ENSORLT00000003446	Prohibitin-2 (B-cell receptor-associated protein BAP37)(Repressor of estrogen receptor activity)(D-prohibitin) [Source:UniProtKB/Swiss-Prot;Acc:Q99623]	ENSORLG00000002753	PHB2 (1 of 2)	16.884	5.569	9.885	6.053	1.29558
ENSORLT00000003447	Proteasome subunit beta type-6 Precursor (EC 3.4.25.1)(Proteasome delta chain)(Macropain delta chain)(Multicatalytic endopeptidase complex delta chain)(Proteasome subunit Y) [Source:UniProtKB/Swiss-Prot;Acc:P28072]	ENSORLG00000002755	PSMB6	197.968	148.286	138.561	98.73	1.75059
ENSORLT00000003560	Serine/threonine-protein kinase 24 (EC 2.7.11.1)(STE20-like kinase MST3)(MST-3)(Mammalian STE20-like protein kinase 3) [Source:UniProtKB/Swiss-Prot;Acc:Q9Y6E0]	ENSORLG00000002850	STK24 (1 of 2)	15.678	25.748	34.525	33.324	1.93311
ENSORLT00000003561	Serine/threonine-protein kinase 24 (EC 2.7.11.1)(STE20-like kinase MST3)(MST-3)(Mammalian STE20-like protein kinase 3) [Source:UniProtKB/Swiss-Prot;Acc:Q9Y6E0]	ENSORLG00000002850	STK24 (1 of 2)	3.188	2.371	0	0	1.93311
ENSORLT00000003673	UTP--glucose-1-phosphate uridylyltransferase (EC 2.7.7.9)(UDP-glucose pyrophosphorylase)(UDPGP)(UGPase) [Source:UniProtKB/Swiss-Prot;Acc:Q16851]	ENSORLG00000002940	UGP2 (2 of 2)	9.013	85.738	20.996	53.283	0.911611
ENSORLT00000003675	UTP--glucose-1-phosphate uridylyltransferase (EC 2.7.7.9)(UDP-glucose pyrophosphorylase)(UDPGP)(UGPase) [Source:UniProtKB/Swiss-Prot;Acc:Q16851]	ENSORLG00000002940	UGP2 (2 of 2)	3.497	2.822	0	0	0.911611
ENSORLT00000003792	Bone morphogenetic protein receptor type-2 Precursor (EC 2.7.11.30)(Bone morphogenetic protein receptor type II)(BMP type II receptor)(BMPR-II) [Source:UniProtKB/Swiss-Prot;Acc:Q13873]	ENSORLG00000003034	BMPR2	32.163	30.647	19.923	17.058	1.47648
ENSORLT00000003794	Bone morphogenetic protein receptor type-2 Precursor (EC 2.7.11.30)(Bone morphogenetic protein receptor type II)(BMP type II receptor)(BMPR-II) [Source:UniProtKB/Swiss-Prot;Acc:Q13873]	ENSORLG00000003034	BMPR2	0	3.395	4.402	3.419	1.47648
ENSORLT00000003817	Stromal cell-derived factor 2 Precursor (SDF-2) [Source:UniProtKB/Swiss-Prot;Acc:Q99470]	ENSORLG00000003058	SDF2	12.579	8.97	27.933	12.044	1.0554
ENSORLT00000003819	Stromal cell-derived factor 2 Precursor (SDF-2) [Source:UniProtKB/Swiss-Prot;Acc:Q99470]	ENSORLG00000003058	SDF2	2.617	0	0	0	1.0554
ENSORLT00000003995		ENSORLG00000003208		17.033	20.126	12.443	8.778	1.29668
ENSORLT00000003997		ENSORLG00000003208		0	0	10.418	0	1.29668
ENSORLT00000003999		ENSORLG00000003208		93.279	31.257	63.219	74.645	1.29668
ENSORLT00000004081	Nucleoporin SEH1-like (SEC13-like protein) [Source:UniProtKB/Swiss-Prot;Acc:Q96EE3]	ENSORLG00000003280	SEH1L	48.808	37.131	27.999	38.68	1.23432
ENSORLT00000004084	Nucleoporin SEH1-like (SEC13-like protein) [Source:UniProtKB/Swiss-Prot;Acc:Q96EE3]	ENSORLG00000003280	SEH1L	0	9.96	8.491	2.931	1.23432
ENSORLT00000004158	Zinc finger protein 207 [Source:UniProtKB/Swiss-Prot;Acc:O43670]	ENSORLG00000003345	ZNF207	54.741	68.263	106.885	101.498	1.07245
ENSORLT00000004160	Zinc finger protein 207 [Source:UniProtKB/Swiss-Prot;Acc:O43670]	ENSORLG00000003345	ZNF207	18.255	14.284	19.081	9.363	1.07245
ENSORLT00000004280	Ubiquitin carboxyl-terminal hydrolase 33 (EC 3.1.2.15)(Ubiquitin thioesterase 33)(Ubiquitin-specific-processing protease 33)(Deubiquitinating enzyme 33)(VHL-interacting deubiquitinating enzyme 1) [Source:UniProtKB/Swiss-Prot;Acc:Q8TEY7]	ENSORLG00000003442	USP33	5.277	9.061	8.61	10.15	0.979479
ENSORLT00000004281	Ubiquitin carboxyl-terminal hydrolase 33 (EC 3.1.2.15)(Ubiquitin thioesterase 33)(Ubiquitin-specific-processing protease 33)(Deubiquitinating enzyme 33)(VHL-interacting deubiquitinating enzyme 1) [Source:UniProtKB/Swiss-Prot;Acc:Q8TEY7]	ENSORLG00000003442	USP33	13.972	12.018	7.262	7.497	0.979479
ENSORLT00000004430	Formin-binding protein 1 (Formin-binding protein 17)(hFBP17) [Source:UniProtKB/Swiss-Prot;Acc:Q96RU3]	ENSORLG00000003554	FNBP1 (1 of 2)	32.314	37.138	28.755	40.259	1.51083
ENSORLT00000004431	Formin-binding protein 1 (Formin-binding protein 17)(hFBP17) [Source:UniProtKB/Swiss-Prot;Acc:Q96RU3]	ENSORLG00000003554	FNBP1 (1 of 2)	4.849	5.616	54.516	22.089	1.51083
ENSORLT00000004439	Formin-binding protein 1 (Formin-binding protein 17)(hFBP17) [Source:UniProtKB/Swiss-Prot;Acc:Q96RU3]	ENSORLG00000003554	FNBP1 (1 of 2)	18.336	8.1	24.597	13.292	1.51083
ENSORLT00000004479	TAR DNA-binding protein 43 (TDP-43) [Source:UniProtKB/Swiss-Prot;Acc:Q13148]	ENSORLG00000003593	TARDBP (2 of 2)	0	2.271	0	0	1.50707
ENSORLT00000004482	TAR DNA-binding protein 43 (TDP-43) [Source:UniProtKB/Swiss-Prot;Acc:Q13148]	ENSORLG00000003593	TARDBP (2 of 2)	21.005	21.664	47.526	48.331	1.50707
ENSORLT00000004494	Cytochrome b-c1 complex subunit 2, mitochondrial Precursor (Ubiquinol-cytochrome-c reductase complex core protein 2)(Core protein II)(Complex III subunit 2) [Source:UniProtKB/Swiss-Prot;Acc:P22695]	ENSORLG00000003601	UQCRC2 (1 of 2)	6.356	24.639	7.099	6.206	0.816638
ENSORLT00000004495	Cytochrome b-c1 complex subunit 2, mitochondrial Precursor (Ubiquinol-cytochrome-c reductase complex core protein 2)(Core protein II)(Complex III subunit 2) [Source:UniProtKB/Swiss-Prot;Acc:P22695]	ENSORLG00000003601	UQCRC2 (1 of 2)	76.362	99.641	107.139	145.418	0.816638
ENSORLT00000004517	Noelin Precursor (Neuronal olfactomedin-related ER localized protein)(Olfactomedin-1) [Source:UniProtKB/Swiss-Prot;Acc:Q99784]	ENSORLG00000003626	OLFM1 (1 of 2)	30.986	17.266	25.514	30.91	0.903233
ENSORLT00000004521	Noelin Precursor (Neuronal olfactomedin-related ER localized protein)(Olfactomedin-1) [Source:UniProtKB/Swiss-Prot;Acc:Q99784]	ENSORLG00000003626	OLFM1 (1 of 2)	0	2.909	3.592	4.185	0.903233
ENSORLT00000004655	39S ribosomal protein L3, mitochondrial (L3mt)(MRP-L3) [Source:UniProtKB/Swiss-Prot;Acc:P09001]	ENSORLG00000003736	MRPL3	24.553	21.552	41.077	41.15	1.7827
ENSORLT00000004657	39S ribosomal protein L3, mitochondrial (L3mt)(MRP-L3) [Source:UniProtKB/Swiss-Prot;Acc:P09001]	ENSORLG00000003736	MRPL3	3.099	3.163	2.871	2.265	1.7827
ENSORLT00000004689	Serine/threonine-protein kinase 16 (EC 2.7.11.1)(Protein kinase PKL12)(Myristoylated and palmitoylated serine/threonine-protein kinase)(MPSK)(TGF-beta-stimulated factor 1)(TSF-1)(hPSK) [Source:UniProtKB/Swiss-Prot;Acc:O75716]	ENSORLG00000003763	STK16	7.162	2.449	10.847	12.785	1.43218
ENSORLT00000004690	Serine/threonine-protein kinase 16 (EC 2.7.11.1)(Protein kinase PKL12)(Myristoylated and palmitoylated serine/threonine-protein kinase)(MPSK)(TGF-beta-stimulated factor 1)(TSF-1)(hPSK) [Source:UniProtKB/Swiss-Prot;Acc:O75716]	ENSORLG00000003763	STK16	6.388	10.957	4.228	5.166	1.43218
ENSORLT00000004835	26S proteasome non-ATPase regulatory subunit 14 (EC 3.1.2.15)(26S proteasome regulatory subunit rpn11)(26S proteasome-associated PAD1 homolog 1) [Source:UniProtKB/Swiss-Prot;Acc:O00487]	ENSORLG00000003873	PSMD14	0	0	2.537	0	0.923487
ENSORLT00000004837	26S proteasome non-ATPase regulatory subunit 14 (EC 3.1.2.15)(26S proteasome regulatory subunit rpn11)(26S proteasome-associated PAD1 homolog 1) [Source:UniProtKB/Swiss-Prot;Acc:O00487]	ENSORLG00000003873	PSMD14	95.575	100.875	84.927	57.24	0.923487
ENSORLT00000004856	Low-density lipoprotein receptor Precursor (LDL receptor) [Source:UniProtKB/Swiss-Prot;Acc:P01130]	ENSORLG00000003886	LDLR (3 of 3)	4.001	6.972	13.574	24.654	1.37749
ENSORLT00000004857	Low-density lipoprotein receptor Precursor (LDL receptor) [Source:UniProtKB/Swiss-Prot;Acc:P01130]	ENSORLG00000003886	LDLR (3 of 3)	4.576	0	2.086	0	1.37749
ENSORLT00000004923	Dynactin subunit 1 (150 kDa dynein-associated polypeptide)(DAP-150)(DP-150)(p150-glued)(p135) [Source:UniProtKB/Swiss-Prot;Acc:Q14203]	ENSORLG00000003938	DCTN1 (2 of 2)	4.058	2.517	3.155	6.562	0.895041
ENSORLT00000004927	Dynactin subunit 1 (150 kDa dynein-associated polypeptide)(DAP-150)(DP-150)(p150-glued)(p135) [Source:UniProtKB/Swiss-Prot;Acc:Q14203]	ENSORLG00000003938	DCTN1 (2 of 2)	269.746	76.737	105.009	101.96	0.895041
ENSORLT00000004930	Dynactin subunit 1 (150 kDa dynein-associated polypeptide)(DAP-150)(DP-150)(p150-glued)(p135) [Source:UniProtKB/Swiss-Prot;Acc:Q14203]	ENSORLG00000003938	DCTN1 (2 of 2)	6.659	0	0	3.066	0.895041
ENSORLT00000005004	DNA-directed RNA polymerase I subunit RPA43 (Twist neighbor protein) [Source:UniProtKB/Swiss-Prot;Acc:Q3B726]	ENSORLG00000004005	TWISTNB	11.428	15.555	10.383	20.963	1.51838
ENSORLT00000005005	DNA-directed RNA polymerase I subunit RPA43 (Twist neighbor protein) [Source:UniProtKB/Swiss-Prot;Acc:Q3B726]	ENSORLG00000004005	TWISTNB	5.401	3.934	5.487	4.642	1.51838
ENSORLT00000005225	Calcium/calmodulin-dependent protein kinase type II gamma chain (CaM-kinase II gamma chain)(CaM kinase II subunit gamma)(CaMK-II subunit gamma)(EC 2.7.11.17) [Source:UniProtKB/Swiss-Prot;Acc:Q13555]	ENSORLG00000004170	CAMK2G (2 of 2)	6.149	6.242	4.139	30.053	1.27336
ENSORLT00000005229	Calcium/calmodulin-dependent protein kinase type II gamma chain (CaM-kinase II gamma chain)(CaM kinase II subunit gamma)(CaMK-II subunit gamma)(EC 2.7.11.17) [Source:UniProtKB/Swiss-Prot;Acc:Q13555]	ENSORLG00000004170	CAMK2G (2 of 2)	3.506	2.819	4.582	3.244	1.27336
ENSORLT00000005245	Rap guanine nucleotide exchange factor 1 (Guanine nucleotide-releasing factor 2)(C3G protein)(CRK SH3-binding GNRP) [Source:UniProtKB/Swiss-Prot;Acc:Q13905]	ENSORLG00000004191	RAPGEF1 (1 of 2)	6.881	0	2.444	0	1.17987
ENSORLT00000005251	Rap guanine nucleotide exchange factor 1 (Guanine nucleotide-releasing factor 2)(C3G protein)(CRK SH3-binding GNRP) [Source:UniProtKB/Swiss-Prot;Acc:Q13905]	ENSORLG00000004191	RAPGEF1 (1 of 2)	8.243	10.052	10.972	12.693	1.17987
ENSORLT00000005297	Arfaptin-2 (ADP-ribosylation factor-interacting protein 2)(Partner of RAC1)(Protein POR1) [Source:UniProtKB/Swiss-Prot;Acc:P53365]	ENSORLG00000004228	ARFIP2 (2 of 2)	11.343	9.714	15.976	0	0.890171
ENSORLT00000005299	Arfaptin-2 (ADP-ribosylation factor-interacting protein 2)(Partner of RAC1)(Protein POR1) [Source:UniProtKB/Swiss-Prot;Acc:P53365]	ENSORLG00000004228	ARFIP2 (2 of 2)	0	0	3.109	2.972	0.890171
ENSORLT00000005510	TFIIH basal transcription factor complex helicase XPB subunit (EC 3.6.1.-)(Basic transcription factor 2 89 kDa subunit)(BTF2-p89)(TFIIH 89 kDa subunit)(DNA repair protein complementing XP-B cells)(Xeroderma pigmentosum group B-complementing protein)(DNA e	ENSORLG00000004393	ERCC3	0	2.63	5.651	2.288	0.752094
ENSORLT00000005511	TFIIH basal transcription factor complex helicase XPB subunit (EC 3.6.1.-)(Basic transcription factor 2 89 kDa subunit)(BTF2-p89)(TFIIH 89 kDa subunit)(DNA repair protein complementing XP-B cells)(Xeroderma pigmentosum group B-complementing protein)(DNA e	ENSORLG00000004393	ERCC3	16.098	3.446	11.723	10.368	0.752094
ENSORLT00000005537	HLA class II histocompatibility antigen gamma chain (HLA-DR antigens-associated invariant chain)(Ia antigen-associated invariant chain)(Ii)(p33)(CD74 antigen) [Source:UniProtKB/Swiss-Prot;Acc:P04233]	ENSORLG00000004411	CD74 (2 of 2)	3.396	2.269	2.207	5.417	1.05587
ENSORLT00000005538	HLA class II histocompatibility antigen gamma chain (HLA-DR antigens-associated invariant chain)(Ia antigen-associated invariant chain)(Ii)(p33)(CD74 antigen) [Source:UniProtKB/Swiss-Prot;Acc:P04233]	ENSORLG00000004411	CD74 (2 of 2)	429.707	589.843	167.243	346.151	1.05587
ENSORLT00000005729	WW domain-containing adapter protein with coiled-coil [Source:UniProtKB/Swiss-Prot;Acc:Q9BTA9]	ENSORLG00000004558	WAC	33.407	22.683	24.487	34.084	0.950094
ENSORLT00000005731	WW domain-containing adapter protein with coiled-coil [Source:UniProtKB/Swiss-Prot;Acc:Q9BTA9]	ENSORLG00000004558	WAC	0	3.331	0	2.199	0.950094
ENSORLT00000005803	SLIT and NTRK-like protein 6 Precursor [Source:UniProtKB/Swiss-Prot;Acc:Q9H5Y7]	ENSORLG00000004618	SLITRK6	10.177	0	7.061	6.927	0.964406
ENSORLT00000005805	SLIT and NTRK-like protein 6 Precursor [Source:UniProtKB/Swiss-Prot;Acc:Q9H5Y7]	ENSORLG00000004618	SLITRK6	0	2.301	2.424	3.798	0.964406
ENSORLT00000005813	Ras-related protein Rab-18 [Source:UniProtKB/Swiss-Prot;Acc:Q9NP72]	ENSORLG00000004624	RAB18 (1 of 2)	0	0	6.978	9.291	0.753051
ENSORLT00000005815	Ras-related protein Rab-18 [Source:UniProtKB/Swiss-Prot;Acc:Q9NP72]	ENSORLG00000004624	RAB18 (1 of 2)	29.002	16.435	10.446	16.983	0.753051
ENSORLT00000006121	Heparan-alpha-glucosaminide N-acetyltransferase (EC 2.3.1.78)(Transmembrane protein 76) [Source:UniProtKB/Swiss-Prot;Acc:Q68CP4]	ENSORLG00000004858	HGSNAT	13.739	14.398	11.218	4.356	0.826153
ENSORLT00000006123	Heparan-alpha-glucosaminide N-acetyltransferase (EC 2.3.1.78)(Transmembrane protein 76) [Source:UniProtKB/Swiss-Prot;Acc:Q68CP4]	ENSORLG00000004858	HGSNAT	7.053	4.582	8.26	6.503	0.826153
ENSORLT00000006425		ENSORLG00000005092		35	37.864	39.643	25.634	0.8145
ENSORLT00000006428		ENSORLG00000005092		8.601	7.376	12.712	14.54	0.8145
ENSORLT00000006429		ENSORLG00000005092		21.221	19.349	20.584	20.828	0.8145
ENSORLT00000006533	Class III alcohol dehydrogenase. [Source:UniProtKB/TrEMBL;Acc:Q6R5I9]	ENSORLG00000005183	Q6R5I9_ORYLA	18.415	28.983	5.146	7.222	1.69643
ENSORLT00000006536	Class III alcohol dehydrogenase. [Source:UniProtKB/TrEMBL;Acc:Q6R5I9]	ENSORLG00000005183	Q6R5I9_ORYLA	16.143	29.587	101.956	74.152	1.69643
ENSORLT00000006874	Exosome complex exonuclease RRP44 (EC 3.1.13.-)(Ribosomal RNA-processing protein 44)(Protein DIS3 homolog) [Source:UniProtKB/Swiss-Prot;Acc:Q9Y2L1]	ENSORLG00000005460	DIS3	5.772	4.919	3.92	2.752	1.76128
ENSORLT00000006876	Exosome complex exonuclease RRP44 (EC 3.1.13.-)(Ribosomal RNA-processing protein 44)(Protein DIS3 homolog) [Source:UniProtKB/Swiss-Prot;Acc:Q9Y2L1]	ENSORLG00000005460	DIS3	0	0	2	2.36	1.76128
ENSORLT00000006877	Exosome complex exonuclease RRP44 (EC 3.1.13.-)(Ribosomal RNA-processing protein 44)(Protein DIS3 homolog) [Source:UniProtKB/Swiss-Prot;Acc:Q9Y2L1]	ENSORLG00000005460	DIS3	0	0	0	3.219	1.76128
ENSORLT00000006929	R3H domain-containing protein 2 [Source:UniProtKB/Swiss-Prot;Acc:Q9Y2K5]	ENSORLG00000005502	R3HDM2	7.59	4.53	6.466	3.895	1.33012
ENSORLT00000006930	R3H domain-containing protein 2 [Source:UniProtKB/Swiss-Prot;Acc:Q9Y2K5]	ENSORLG00000005502	R3HDM2	3.016	3.95	2.423	4.676	1.33012
ENSORLT00000006966	Cohesin subunit Rad21. [Source:UniProtKB/TrEMBL;Acc:Q765Q6]	ENSORLG00000005535	Q765Q6_ORYLA	16.606	18.534	19.284	20.305	1.23332
ENSORLT00000006968	Cohesin subunit Rad21. [Source:UniProtKB/TrEMBL;Acc:Q765Q6]	ENSORLG00000005535	Q765Q6_ORYLA	40.463	52.332	41.102	30.869	1.23332
ENSORLT00000007021	Calponin-2 (Calponin H2, smooth muscle)(Neutral calponin) [Source:UniProtKB/Swiss-Prot;Acc:Q99439]	ENSORLG00000005579	CNN2	0	0	2.407	0	1.91099
ENSORLT00000007023	Calponin-2 (Calponin H2, smooth muscle)(Neutral calponin) [Source:UniProtKB/Swiss-Prot;Acc:Q99439]	ENSORLG00000005579	CNN2	153.679	157.713	125.246	171.226	1.91099
ENSORLT00000007068		ENSORLG00000005624		0	0	2.533	2.018	1.9378
ENSORLT00000007073		ENSORLG00000005624		58.218	64.203	43.884	42.68	1.9378
ENSORLT00000007211	Enoyl-CoA hydratase domain-containing protein 1 [Source:UniProtKB/Swiss-Prot;Acc:Q9NTX5]	ENSORLG00000005737	ECHDC1	11.228	3.93	4.459	4.324	0.973172
ENSORLT00000007212	Enoyl-CoA hydratase domain-containing protein 1 [Source:UniProtKB/Swiss-Prot;Acc:Q9NTX5]	ENSORLG00000005737	ECHDC1	0	2.492	0	0	0.973172
ENSORLT00000007267		ENSORLG00000005784		115.078	16.495	0	21.655	1.28795
ENSORLT00000007271		ENSORLG00000005784		0	2.649	0	6.619	1.28795
ENSORLT00000007324	T-complex protein 1 subunit eta (TCP-1-eta)(CCT-eta)(HIV-1 Nef-interacting protein) [Source:UniProtKB/Swiss-Prot;Acc:Q99832]	ENSORLG00000005819	CCT7	237.799	273.597	289.829	217.981	1.22322
ENSORLT00000007326	T-complex protein 1 subunit eta (TCP-1-eta)(CCT-eta)(HIV-1 Nef-interacting protein) [Source:UniProtKB/Swiss-Prot;Acc:Q99832]	ENSORLG00000005819	CCT7	0	2.76	2.664	5.806	1.22322
ENSORLT00000007330	Endophilin-B1 (SH3 domain-containing GRB2-like protein B1)(Bax-interacting factor 1)(Bif-1) [Source:UniProtKB/Swiss-Prot;Acc:Q9Y371]	ENSORLG00000005826	SH3GLB1	12.929	4.138	6.413	17.115	1.60083
ENSORLT00000007331	Endophilin-B1 (SH3 domain-containing GRB2-like protein B1)(Bax-interacting factor 1)(Bif-1) [Source:UniProtKB/Swiss-Prot;Acc:Q9Y371]	ENSORLG00000005826	SH3GLB1	39.618	44.641	71.522	16.369	1.60083
ENSORLT00000007373	Protein FAM168B (p20) [Source:UniProtKB/Swiss-Prot;Acc:A1KXE4]	ENSORLG00000005860	FAM168B	6.164	17.85	10.681	5.838	0.929562
ENSORLT00000007377	Protein FAM168B (p20) [Source:UniProtKB/Swiss-Prot;Acc:A1KXE4]	ENSORLG00000005860	FAM168B	30.294	10.603	32.536	20.05	0.929562
ENSORLT00000007434	BCL2/adenovirus E1B 19 kDa protein-interacting protein 3 [Source:UniProtKB/Swiss-Prot;Acc:Q12983]	ENSORLG00000005914	BNIP3	0	0	0	2.127	1.18549
ENSORLT00000007435	BCL2/adenovirus E1B 19 kDa protein-interacting protein 3 [Source:UniProtKB/Swiss-Prot;Acc:Q12983]	ENSORLG00000005914	BNIP3	50.008	74.505	18.618	36.9	1.18549
ENSORLT00000007461		ENSORLG00000005935		140.48	30.842	9.868	810.038	1.47038
ENSORLT00000007462		ENSORLG00000005935		21.89	23.797	0	8.346	1.47038
ENSORLT00000007465		ENSORLG00000005935		3.221	3.946	0	0	1.47038
ENSORLT00000007467	Protein FAN (Factor associated with neutral sphingomyelinase activation)(Factor associated with N-SMase activation) [Source:UniProtKB/Swiss-Prot;Acc:Q92636]	ENSORLG00000005939	NSMAF	2.214	2.034	3.165	4.735	1.09074
ENSORLT00000007469		ENSORLG00000005935		4.848	3.144	0	0	1.47038
ENSORLT00000007476	Protein FAN (Factor associated with neutral sphingomyelinase activation)(Factor associated with N-SMase activation) [Source:UniProtKB/Swiss-Prot;Acc:Q92636]	ENSORLG00000005939	NSMAF	25.114	15.075	13.636	16.077	1.09074
ENSORLT00000007500	Heat shock 70 kDa protein 4 (Heat shock 70-related protein APG-2)(HSP70RY) [Source:UniProtKB/Swiss-Prot;Acc:P34932]	ENSORLG00000005958	HSPA4 (2 of 2)	0	2.279	4.976	3.14	1.58316
ENSORLT00000007501	Heat shock 70 kDa protein 4 (Heat shock 70-related protein APG-2)(HSP70RY) [Source:UniProtKB/Swiss-Prot;Acc:P34932]	ENSORLG00000005958	HSPA4 (2 of 2)	69.221	29.169	24.953	66.431	1.58316
ENSORLT00000007708	3-hydroxybutyrate dehydrogenase type 2 (EC 1.1.1.30)(R-beta-hydroxybutyrate dehydrogenase)(Dehydrogenase/reductase SDR family member 6)(Oxidoreductase UCPA) [Source:UniProtKB/Swiss-Prot;Acc:Q9BUT1]	ENSORLG00000006131	BDH2	23.184	22.475	17.825	17.575	1.98645
ENSORLT00000007710	3-hydroxybutyrate dehydrogenase type 2 (EC 1.1.1.30)(R-beta-hydroxybutyrate dehydrogenase)(Dehydrogenase/reductase SDR family member 6)(Oxidoreductase UCPA) [Source:UniProtKB/Swiss-Prot;Acc:Q9BUT1]	ENSORLG00000006131	BDH2	18.254	18.268	33.622	33.549	1.98645
ENSORLT00000007755	Succinate dehydrogenase [ubiquinone] flavoprotein subunit, mitochondrial Precursor (EC 1.3.5.1)(Flavoprotein subunit of complex II)(Fp) [Source:UniProtKB/Swiss-Prot;Acc:P31040]	ENSORLG00000006164	SDHA	2.847	0	0	0	1.7847
ENSORLT00000007756	Succinate dehydrogenase [ubiquinone] flavoprotein subunit, mitochondrial Precursor (EC 1.3.5.1)(Flavoprotein subunit of complex II)(Fp) [Source:UniProtKB/Swiss-Prot;Acc:P31040]	ENSORLG00000006164	SDHA	76.374	108.618	102.195	135.037	1.7847
ENSORLT00000007770	UPF0549 protein C20orf43 [Source:UniProtKB/Swiss-Prot;Acc:Q9BY42]	ENSORLG00000006176	C20orf43	25.294	19.201	16.678	23.823	0.857987
ENSORLT00000007772	UPF0549 protein C20orf43 [Source:UniProtKB/Swiss-Prot;Acc:Q9BY42]	ENSORLG00000006176	C20orf43	6.301	4.482	23.031	17.163	0.857987
ENSORLT00000007837	Aprataxin (EC 3.-.-.-)(Forkhead-associated domain histidine triad-like protein)(FHA-HIT) [Source:UniProtKB/Swiss-Prot;Acc:Q7Z2E3]	ENSORLG00000006237	APTX	6.722	0	0	2.984	0.988748
ENSORLT00000007839	Aprataxin (EC 3.-.-.-)(Forkhead-associated domain histidine triad-like protein)(FHA-HIT) [Source:UniProtKB/Swiss-Prot;Acc:Q7Z2E3]	ENSORLG00000006237	APTX	0	2.759	0	0	0.988748
ENSORLT00000007883	Phosphatidylcholine:ceramide cholinephosphotransferase 1 (EC 2.7.8.27)(Sphingomyelin synthase 1)(Transmembrane protein 23)(Medulla oblongata-derived protein)(Protein Mob) [Source:UniProtKB/Swiss-Prot;Acc:Q86VZ5]	ENSORLG00000006277	SGMS1	19.939	20.624	13.085	10.54	1.5057
ENSORLT00000007884	Phosphatidylcholine:ceramide cholinephosphotransferase 1 (EC 2.7.8.27)(Sphingomyelin synthase 1)(Transmembrane protein 23)(Medulla oblongata-derived protein)(Protein Mob) [Source:UniProtKB/Swiss-Prot;Acc:Q86VZ5]	ENSORLG00000006277	SGMS1	0	0	0	2.997	1.5057
ENSORLT00000007914	S-adenosylmethionine synthetase isoform type-2 (AdoMet synthetase 2)(EC 2.5.1.6)(Methionine adenosyltransferase 2)(MAT 2)(Methionine adenosyltransferase II)(MAT-II) [Source:UniProtKB/Swiss-Prot;Acc:P31153]	ENSORLG00000006298	MAT2A (1 of 2)	24.787	67.62	220.06	213.795	1.70464
ENSORLT00000007915	S-adenosylmethionine synthetase isoform type-2 (AdoMet synthetase 2)(EC 2.5.1.6)(Methionine adenosyltransferase 2)(MAT 2)(Methionine adenosyltransferase II)(MAT-II) [Source:UniProtKB/Swiss-Prot;Acc:P31153]	ENSORLG00000006298	MAT2A (1 of 2)	2.474	0	0	0	1.70464
ENSORLT00000007946		ENSORLG00000006326		17.093	7.911	10.76	60.814	1.28846
ENSORLT00000007949		ENSORLG00000006326		0	0	3.797	0	1.28846
ENSORLT00000008008	Transcriptional enhancer factor TEF-5 (TEA domain family member 3)(TEAD-3)(DTEF-1) [Source:UniProtKB/Swiss-Prot;Acc:Q99594]	ENSORLG00000006370	TEAD3 (1 of 2)	10.837	12.365	6.075	33.262	1.05337
ENSORLT00000008009	Transcriptional enhancer factor TEF-5 (TEA domain family member 3)(TEAD-3)(DTEF-1) [Source:UniProtKB/Swiss-Prot;Acc:Q99594]	ENSORLG00000006370	TEAD3 (1 of 2)	0	2.727	0	0	1.05337
ENSORLT00000008010	Transcriptional enhancer factor TEF-5 (TEA domain family member 3)(TEAD-3)(DTEF-1) [Source:UniProtKB/Swiss-Prot;Acc:Q99594]	ENSORLG00000006370	TEAD3 (1 of 2)	0	2.339	3.033	4.249	1.05337
ENSORLT00000008012	Sterol-4-alpha-carboxylate 3-dehydrogenase, decarboxylating (EC 1.1.1.170)(Protein H105e3) [Source:UniProtKB/Swiss-Prot;Acc:Q15738]	ENSORLG00000006376	NSDHL	0	0	0	2.942	0.947379
ENSORLT00000008015	Sterol-4-alpha-carboxylate 3-dehydrogenase, decarboxylating (EC 1.1.1.170)(Protein H105e3) [Source:UniProtKB/Swiss-Prot;Acc:Q15738]	ENSORLG00000006376	NSDHL	10.321	3.039	4.519	2.775	0.947379
ENSORLT00000008138	Protein EMI5 homolog, mitochondrial Precursor [Source:UniProtKB/Swiss-Prot;Acc:Q9NX18]	ENSORLG00000006484	C11orf79	0	2.22	0	0	1.74331
ENSORLT00000008141	Protein EMI5 homolog, mitochondrial Precursor [Source:UniProtKB/Swiss-Prot;Acc:Q9NX18]	ENSORLG00000006484	C11orf79	41.038	20.311	27.985	34.471	1.74331
ENSORLT00000008144	Ankyrin-1 (Erythrocyte ankyrin)(Ankyrin-R) [Source:UniProtKB/Swiss-Prot;Acc:P16157]	ENSORLG00000006482	ANK1 (1 of 2)	10.493	7.636	5.212	6.251	1.32186
ENSORLT00000008145	Ankyrin-1 (Erythrocyte ankyrin)(Ankyrin-R) [Source:UniProtKB/Swiss-Prot;Acc:P16157]	ENSORLG00000006482	ANK1 (1 of 2)	0	35.062	5.998	71.268	1.32186
ENSORLT00000008210	Chitinase domain-containing protein 1 Precursor (Stabilin-1-interacting chitinase-like protein)(SI-CLP) [Source:UniProtKB/Swiss-Prot;Acc:Q9BWS9]	ENSORLG00000006537	CHID1	4.561	6.785	6.899	0	1.38409
ENSORLT00000008211	Chitinase domain-containing protein 1 Precursor (Stabilin-1-interacting chitinase-like protein)(SI-CLP) [Source:UniProtKB/Swiss-Prot;Acc:Q9BWS9]	ENSORLG00000006537	CHID1	4.875	5.972	5.749	8.383	1.38409
ENSORLT00000008456	40S ribosomal protein S24. [Source:UniProtKB/Swiss-Prot;Acc:Q9W6X9]	ENSORLG00000006739	RS24_ORYLA	41.113	179.464	5.385	88.861	1.11956
ENSORLT00000008458	40S ribosomal protein S24. [Source:UniProtKB/Swiss-Prot;Acc:Q9W6X9]	ENSORLG00000006739	RS24_ORYLA	1661.87	1034.49	247.027	1630.71	1.11956
ENSORLT00000008460	40S ribosomal protein S24. [Source:UniProtKB/Swiss-Prot;Acc:Q9W6X9]	ENSORLG00000006739	RS24_ORYLA	0	3.452	3.357	5.407	1.11956
ENSORLT00000008491	Casein kinase II subunit alpha (CK II)(EC 2.7.11.1) [Source:UniProtKB/Swiss-Prot;Acc:P68400]	ENSORLG00000006764	CSNK2A1	104.514	122.499	156.701	131.68	1.14711
ENSORLT00000008493	Casein kinase II subunit alpha (CK II)(EC 2.7.11.1) [Source:UniProtKB/Swiss-Prot;Acc:P68400]	ENSORLG00000006764	CSNK2A1	8.43	4.426	6.782	4.022	1.14711
ENSORLT00000008509	Aminoacyl tRNA synthetase complex-interacting multifunctional protein 1 (Multisynthetase complex auxiliary component p43) [Contains Endothelial monocyte-activating polypeptide 2(EMAP-II)(Small inducible cytokine subfamily E member 1)] [Source:UniProtKB/Sw	ENSORLG00000006773	AIMP1 (1 of 2)	19.243	11.022	10.387	15.895	1.5853
ENSORLT00000008511	Aminoacyl tRNA synthetase complex-interacting multifunctional protein 1 (Multisynthetase complex auxiliary component p43) [Contains Endothelial monocyte-activating polypeptide 2(EMAP-II)(Small inducible cytokine subfamily E member 1)] [Source:UniProtKB/Sw	ENSORLG00000006773	AIMP1 (1 of 2)	7.534	18.278	0	3.24	1.5853
ENSORLT00000008512	Aminoacyl tRNA synthetase complex-interacting multifunctional protein 1 (Multisynthetase complex auxiliary component p43) [Contains Endothelial monocyte-activating polypeptide 2(EMAP-II)(Small inducible cytokine subfamily E member 1)] [Source:UniProtKB/Sw	ENSORLG00000006773	AIMP1 (1 of 2)	12.604	6.45	30.746	26.679	1.5853
ENSORLT00000008540	Orla-UBA*0201 protein. [Source:UniProtKB/TrEMBL;Acc:Q8UUL5]	ENSORLG00000006798	Q8UUL5_ORYLA	64.998	197.984	681.479	235.938	1.14299
ENSORLT00000008542	Orla-UBA*0201 protein. [Source:UniProtKB/TrEMBL;Acc:Q8UUL5]	ENSORLG00000006798	Q8UUL5_ORYLA	0	0	0	2.335	1.14299
ENSORLT00000008548	Mothers against decapentaplegic homolog 3 (Mad3)(hMAD-3)(Mothers against DPP homolog 3)(SMAD 3)(hSMAD3)(JV15-2) [Source:UniProtKB/Swiss-Prot;Acc:P84022]	ENSORLG00000006803	SMAD3 (2 of 2)	2.056	0	0	0	0.793121
ENSORLT00000008549	Mothers against decapentaplegic homolog 3 (Mad3)(hMAD-3)(Mothers against DPP homolog 3)(SMAD 3)(hSMAD3)(JV15-2) [Source:UniProtKB/Swiss-Prot;Acc:P84022]	ENSORLG00000006803	SMAD3 (2 of 2)	5.154	6.071	7.031	8.803	0.793121
ENSORLT00000008572	Regulator of G-protein signaling 3 (RGS3)(RGP3) [Source:UniProtKB/Swiss-Prot;Acc:P49796]	ENSORLG00000006823	RGS3	52.47	29.05	29.517	30.982	1.22187
ENSORLT00000008575	Regulator of G-protein signaling 3 (RGS3)(RGP3) [Source:UniProtKB/Swiss-Prot;Acc:P49796]	ENSORLG00000006823	RGS3	49.477	13.259	12.734	9.608	1.22187
ENSORLT00000008577	Regulator of G-protein signaling 3 (RGS3)(RGP3) [Source:UniProtKB/Swiss-Prot;Acc:P49796]	ENSORLG00000006823	RGS3	0	6.124	0	0	1.22187
ENSORLT00000008633	SWI/SNF-related matrix-associated actin-dependent regulator of chromatin subfamily D member 1 (SWI/SNF complex 60 kDa subunit)(60 kDa BRG-1/Brm-associated factor subunit A)(BRG1-associated factor 60A) [Source:UniProtKB/Swiss-Prot;Acc:Q96GM5]	ENSORLG00000006870	SMARCD1	0	0	0	3.127	1.5726
ENSORLT00000008635	SWI/SNF-related matrix-associated actin-dependent regulator of chromatin subfamily D member 1 (SWI/SNF complex 60 kDa subunit)(60 kDa BRG-1/Brm-associated factor subunit A)(BRG1-associated factor 60A) [Source:UniProtKB/Swiss-Prot;Acc:Q96GM5]	ENSORLG00000006870	SMARCD1	19.532	11.097	21.282	7.657	1.5726
ENSORLT00000008716	RELT-like protein 1 Precursor [Source:UniProtKB/Swiss-Prot;Acc:Q8IUW5]	ENSORLG00000006940	RELL1	11.67	9.233	12.228	14.663	0.791117
ENSORLT00000008717	RELT-like protein 1 Precursor [Source:UniProtKB/Swiss-Prot;Acc:Q8IUW5]	ENSORLG00000006940	RELL1	19.495	18.329	9.482	14.666	0.791117
ENSORLT00000008814	Epididymis-specific alpha-mannosidase Precursor (EC 3.2.1.24)(Mannosidase alpha class 2B member 2) [Source:UniProtKB/Swiss-Prot;Acc:Q9Y2E5]	ENSORLG00000007017	MAN2B2	0	2.592	4.829	4.769	1.38925
ENSORLT00000008815	Epididymis-specific alpha-mannosidase Precursor (EC 3.2.1.24)(Mannosidase alpha class 2B member 2) [Source:UniProtKB/Swiss-Prot;Acc:Q9Y2E5]	ENSORLG00000007017	MAN2B2	23.665	31.195	13.356	15.674	1.38925
ENSORLT00000008817	Coronin-1C (Coronin-3)(hCRNN4) [Source:UniProtKB/Swiss-Prot;Acc:Q9ULV4]	ENSORLG00000007016	CORO1C (1 of 2)	56.509	25.259	55.289	19.469	1.40721
ENSORLT00000008821	Coronin-1C (Coronin-3)(hCRNN4) [Source:UniProtKB/Swiss-Prot;Acc:Q9ULV4]	ENSORLG00000007016	CORO1C (1 of 2)	5.195	5.657	6.163	6.435	1.40721
ENSORLT00000008824	Coronin-1C (Coronin-3)(hCRNN4) [Source:UniProtKB/Swiss-Prot;Acc:Q9ULV4]	ENSORLG00000007016	CORO1C (1 of 2)	2.881	4.917	6.375	13.824	1.40721
ENSORLT00000008825	Coronin-1C (Coronin-3)(hCRNN4) [Source:UniProtKB/Swiss-Prot;Acc:Q9ULV4]	ENSORLG00000007016	CORO1C (1 of 2)	10.967	13.174	25.199	7.414	1.40721
ENSORLT00000009144	Meteorin-like protein Precursor [Source:UniProtKB/Swiss-Prot;Acc:Q641Q3]	ENSORLG00000007292	METRNL	21.71	16.806	50.772	12.706	1.25884
ENSORLT00000009146	Meteorin-like protein Precursor [Source:UniProtKB/Swiss-Prot;Acc:Q641Q3]	ENSORLG00000007292	METRNL	0	3.076	2.215	5.736	1.25884
ENSORLT00000009148	Meteorin-like protein Precursor [Source:UniProtKB/Swiss-Prot;Acc:Q641Q3]	ENSORLG00000007292	METRNL	47.365	50.132	148.589	37.365	1.25884
ENSORLT00000009150	Meteorin-like protein Precursor [Source:UniProtKB/Swiss-Prot;Acc:Q641Q3]	ENSORLG00000007292	METRNL	0	3.53	0	0	1.25884
ENSORLT00000009165	U1 small nuclear ribonucleoprotein C (U1 snRNP protein C)(U1C protein)(U1-C) [Source:UniProtKB/Swiss-Prot;Acc:P09234]	ENSORLG00000007308	SNRPC	90.103	69.295	91.379	72.364	1.37876
ENSORLT00000009167	U1 small nuclear ribonucleoprotein C (U1 snRNP protein C)(U1C protein)(U1-C) [Source:UniProtKB/Swiss-Prot;Acc:P09234]	ENSORLG00000007308	SNRPC	0	0	0	2.784	1.37876
ENSORLT00000009177	Matrix metalloproteinase-14 Precursor (MMP-14)(EC 3.4.24.80)(Membrane-type matrix metalloproteinase 1)(MT-MMP 1)(MTMMP1)(Membrane-type-1 matrix metalloproteinase)(MT1-MMP)(MT1MMP)(MMP-X1) [Source:UniProtKB/Swiss-Prot;Acc:P50281]	ENSORLG00000007318	MMP14 (2 of 2)	2.831	0	0	0	1.27599
ENSORLT00000009178	Matrix metalloproteinase-14 Precursor (MMP-14)(EC 3.4.24.80)(Membrane-type matrix metalloproteinase 1)(MT-MMP 1)(MTMMP1)(Membrane-type-1 matrix metalloproteinase)(MT1-MMP)(MT1MMP)(MMP-X1) [Source:UniProtKB/Swiss-Prot;Acc:P50281]	ENSORLG00000007318	MMP14 (2 of 2)	24.826	24.083	26.191	67.047	1.27599
ENSORLT00000009236	RING finger protein 13 [Source:UniProtKB/Swiss-Prot;Acc:O43567]	ENSORLG00000007367	RNF13	160.497	136.844	244.174	51.338	0.902759
ENSORLT00000009240	RING finger protein 13 [Source:UniProtKB/Swiss-Prot;Acc:O43567]	ENSORLG00000007367	RNF13	53.36	64.519	148.026	49.827	0.902759
ENSORLT00000009242	RING finger protein 13 [Source:UniProtKB/Swiss-Prot;Acc:O43567]	ENSORLG00000007367	RNF13	0	0	5.852	7.255	0.902759
ENSORLT00000009262	Zinc finger protein ubi-d4 (Requiem)(Apoptosis response zinc finger protein)(D4, zinc and double PHD fingers family 2) [Source:UniProtKB/Swiss-Prot;Acc:Q92785]	ENSORLG00000007390	DPF2 (1 of 2)	17.586	18.531	16.603	25.892	1.1499
ENSORLT00000009263	Zinc finger protein ubi-d4 (Requiem)(Apoptosis response zinc finger protein)(D4, zinc and double PHD fingers family 2) [Source:UniProtKB/Swiss-Prot;Acc:Q92785]	ENSORLG00000007390	DPF2 (1 of 2)	0	2.786	2.852	0	1.1499
ENSORLT00000009494	Thioredoxin domain-containing protein 2 (Spermatid-specific thioredoxin-1)(Sptrx-1) [Source:UniProtKB/Swiss-Prot;Acc:Q86VQ3]	ENSORLG00000007575	TXNDC2	2.708	2.764	2.389	4.454	1.9233
ENSORLT00000009496	Thioredoxin domain-containing protein 2 (Spermatid-specific thioredoxin-1)(Sptrx-1) [Source:UniProtKB/Swiss-Prot;Acc:Q86VQ3]	ENSORLG00000007575	TXNDC2	430.422	523.396	453.845	304.42	1.9233
ENSORLT00000009499	Thioredoxin domain-containing protein 2 (Spermatid-specific thioredoxin-1)(Sptrx-1) [Source:UniProtKB/Swiss-Prot;Acc:Q86VQ3]	ENSORLG00000007575	TXNDC2	3.218	2.816	2.677	4.789	1.9233
ENSORLT00000009509	3-hydroxyisobutyrate dehydrogenase, mitochondrial Precursor (HIBADH)(EC 1.1.1.31) [Source:UniProtKB/Swiss-Prot;Acc:P31937]	ENSORLG00000007586	HIBADH (1 of 2)	11.218	9.326	7.778	11.13	0.939739
ENSORLT00000009510	Probable palmitoyltransferase ZDHHC20 (EC 2.3.1.-)(Zinc finger DHHC domain-containing protein 20)(DHHC-20) [Source:UniProtKB/Swiss-Prot;Acc:Q5W0Z9]	ENSORLG00000007588	ZDHHC20 (1 of 2)	13.881	0	7.278	12.34	1.80442
ENSORLT00000009512	3-hydroxyisobutyrate dehydrogenase, mitochondrial Precursor (HIBADH)(EC 1.1.1.31) [Source:UniProtKB/Swiss-Prot;Acc:P31937]	ENSORLG00000007586	HIBADH (1 of 2)	8.157	17.625	17.119	20.818	0.939739
ENSORLT00000009514	Probable palmitoyltransferase ZDHHC20 (EC 2.3.1.-)(Zinc finger DHHC domain-containing protein 20)(DHHC-20) [Source:UniProtKB/Swiss-Prot;Acc:Q5W0Z9]	ENSORLG00000007588	ZDHHC20 (1 of 2)	0	3.757	2.571	0	1.80442
ENSORLT00000009516	Probable palmitoyltransferase ZDHHC20 (EC 2.3.1.-)(Zinc finger DHHC domain-containing protein 20)(DHHC-20) [Source:UniProtKB/Swiss-Prot;Acc:Q5W0Z9]	ENSORLG00000007588	ZDHHC20 (1 of 2)	0	0	2.62	2.075	1.80442
ENSORLT00000009737	UPF0534 protein C4orf43 [Source:UniProtKB/Swiss-Prot;Acc:Q96EY4]	ENSORLG00000007775	C4orf43	0	0	3.791	0	1.7505
ENSORLT00000009738	UPF0534 protein C4orf43 [Source:UniProtKB/Swiss-Prot;Acc:Q96EY4]	ENSORLG00000007775	C4orf43	37.444	16.527	4.519	34.116	1.7505
ENSORLT00000009947	Reticulocalbin-2 Precursor (Calcium-binding protein ERC-55)(E6-binding protein)(E6BP) [Source:UniProtKB/Swiss-Prot;Acc:Q14257]	ENSORLG00000007932	RCN2	2.296	0	0	0	1.78646
ENSORLT00000009949	Reticulocalbin-2 Precursor (Calcium-binding protein ERC-55)(E6-binding protein)(E6BP) [Source:UniProtKB/Swiss-Prot;Acc:Q14257]	ENSORLG00000007932	RCN2	4.73	6.181	5.843	5.792	1.78646
ENSORLT00000009964	Double-stranded RNA-binding protein Staufen homolog 2 [Source:UniProtKB/Swiss-Prot;Acc:Q9NUL3]	ENSORLG00000007943	STAU2	45.354	53.975	90.886	53.036	1.46055
ENSORLT00000009966	Double-stranded RNA-binding protein Staufen homolog 2 [Source:UniProtKB/Swiss-Prot;Acc:Q9NUL3]	ENSORLG00000007943	STAU2	2.787	0	0	0	1.46055
ENSORLT00000009968	Double-stranded RNA-binding protein Staufen homolog 2 [Source:UniProtKB/Swiss-Prot;Acc:Q9NUL3]	ENSORLG00000007943	STAU2	2.058	2.761	2.179	2.31	1.46055
ENSORLT00000010460	Ganglioside-induced differentiation-associated protein 2 [Source:UniProtKB/Swiss-Prot;Acc:Q9NXN4]	ENSORLG00000008331	GDAP2	6.744	30.253	28.617	3.48	0.762004
ENSORLT00000010461	Ganglioside-induced differentiation-associated protein 2 [Source:UniProtKB/Swiss-Prot;Acc:Q9NXN4]	ENSORLG00000008331	GDAP2	0	0	2.51	2.22	0.762004
ENSORLT00000010463	Ganglioside-induced differentiation-associated protein 2 [Source:UniProtKB/Swiss-Prot;Acc:Q9NXN4]	ENSORLG00000008331	GDAP2	0	3.254	5.053	2.05	0.762004
ENSORLT00000010464	Ganglioside-induced differentiation-associated protein 2 [Source:UniProtKB/Swiss-Prot;Acc:Q9NXN4]	ENSORLG00000008331	GDAP2	0	0	2.515	2.008	0.762004
ENSORLT00000010497	GRINL1A complex locus protein 1 Precursor (GRINL1A upstream protein)(Gup)(GRINL1A combined protein)(Gcom) [Source:UniProtKB/Swiss-Prot;Acc:P0CAP1]	ENSORLG00000008354	GRINL1A	3.403	3.216	0	48.984	1.38022
ENSORLT00000010498	GRINL1A complex locus protein 1 Precursor (GRINL1A upstream protein)(Gup)(GRINL1A combined protein)(Gcom) [Source:UniProtKB/Swiss-Prot;Acc:P0CAP1]	ENSORLG00000008354	GRINL1A	5.429	2.872	2.286	2.097	1.38022
ENSORLT00000010501	GRINL1A complex locus protein 1 Precursor (GRINL1A upstream protein)(Gup)(GRINL1A combined protein)(Gcom) [Source:UniProtKB/Swiss-Prot;Acc:P0CAP1]	ENSORLG00000008354	GRINL1A	0	0	0	7.509	1.38022
ENSORLT00000010539	THO complex subunit 5 homolog (NF2/meningioma region protein pK1.3)(Placental protein 39.2) [Source:UniProtKB/Swiss-Prot;Acc:Q13769]	ENSORLG00000008389	THOC5	0	2.138	0	0	0.968316
ENSORLT00000010540	THO complex subunit 5 homolog (NF2/meningioma region protein pK1.3)(Placental protein 39.2) [Source:UniProtKB/Swiss-Prot;Acc:Q13769]	ENSORLG00000008389	THOC5	19.046	18.801	20.132	24.416	0.968316
ENSORLT00000010699	Vinculin (Metavinculin) [Source:UniProtKB/Swiss-Prot;Acc:P18206]	ENSORLG00000008517	VCL (1 of 2)	2.858	0	0	0	1.55285
ENSORLT00000010701	Vinculin (Metavinculin) [Source:UniProtKB/Swiss-Prot;Acc:P18206]	ENSORLG00000008517	VCL (1 of 2)	22.313	34.961	26.093	43.78	1.55285
ENSORLT00000010721	Calpastatin (Calpain inhibitor)(Sperm BS-17 component) [Source:UniProtKB/Swiss-Prot;Acc:P20810]	ENSORLG00000008537	CAST (2 of 2)	59.062	42.457	24.637	125.874	1.31374
ENSORLT00000010723	Calpastatin (Calpain inhibitor)(Sperm BS-17 component) [Source:UniProtKB/Swiss-Prot;Acc:P20810]	ENSORLG00000008537	CAST (2 of 2)	2.267	3.241	0	0	1.31374
ENSORLT00000010845	Voltage-dependent anion-selective channel protein 2 (VDAC-2)(hVDAC2)(Outer mitochondrial membrane protein porin 2) [Source:UniProtKB/Swiss-Prot;Acc:P45880]	ENSORLG00000008645	VDAC2 (2 of 2)	59.879	8.454	31.084	7.8	1.6973
ENSORLT00000010846	Voltage-dependent anion-selective channel protein 2 (VDAC-2)(hVDAC2)(Outer mitochondrial membrane protein porin 2) [Source:UniProtKB/Swiss-Prot;Acc:P45880]	ENSORLG00000008645	VDAC2 (2 of 2)	0	0	0	3.017	1.6973
ENSORLT00000010849	Voltage-dependent anion-selective channel protein 2 (VDAC-2)(hVDAC2)(Outer mitochondrial membrane protein porin 2) [Source:UniProtKB/Swiss-Prot;Acc:P45880]	ENSORLG00000008645	VDAC2 (2 of 2)	40.367	63.742	60.197	42.82	1.6973
ENSORLT00000010851	Voltage-dependent anion-selective channel protein 2 (VDAC-2)(hVDAC2)(Outer mitochondrial membrane protein porin 2) [Source:UniProtKB/Swiss-Prot;Acc:P45880]	ENSORLG00000008645	VDAC2 (2 of 2)	0	0	2.084	2.427	1.6973
ENSORLT00000010878	Alpha-2,3-sialyltransferase ST3Gal III (EC 2.4.99.6). [Source:UniProtKB/TrEMBL;Acc:Q5ND64]	ENSORLG00000008669	Q5ND64_ORYLA	0	2.299	0	0	1.51262
ENSORLT00000010879	Alpha-2,3-sialyltransferase ST3Gal III (EC 2.4.99.6). [Source:UniProtKB/TrEMBL;Acc:Q5ND64]	ENSORLG00000008669	Q5ND64_ORYLA	4.425	5.828	9.313	2.062	1.51262
ENSORLT00000010881	Alpha-2,3-sialyltransferase ST3Gal III (EC 2.4.99.6). [Source:UniProtKB/TrEMBL;Acc:Q5ND64]	ENSORLG00000008669	Q5ND64_ORYLA	0	0	0	2.067	1.51262
ENSORLT00000010882	Alpha-2,3-sialyltransferase ST3Gal III (EC 2.4.99.6). [Source:UniProtKB/TrEMBL;Acc:Q5ND64]	ENSORLG00000008669	Q5ND64_ORYLA	0	0	2.063	0	1.51262
ENSORLT00000010895	RAB GTPase-activating protein 1-like [Source:UniProtKB/Swiss-Prot;Acc:Q5R372]	ENSORLG00000008679	RABGAP1L	8.168	6.14	4.619	8.142	1.88347
ENSORLT00000010897	RAB GTPase-activating protein 1-like [Source:UniProtKB/Swiss-Prot;Acc:Q5R372]	ENSORLG00000008679	RABGAP1L	60.237	63.691	106.672	39.245	1.88347
ENSORLT00000011354	Atlastin-1 (Guanine nucleotide-binding protein 3)(GTP-binding protein 3)(GBP-3)(Brain-specific GTP-binding protein) [Source:UniProtKB/Swiss-Prot;Acc:Q8WXF7]	ENSORLG00000009054	ATL1	28.793	12.032	63.511	3.222	0.910211
ENSORLT00000011357	Atlastin-1 (Guanine nucleotide-binding protein 3)(GTP-binding protein 3)(GBP-3)(Brain-specific GTP-binding protein) [Source:UniProtKB/Swiss-Prot;Acc:Q8WXF7]	ENSORLG00000009054	ATL1	2.21	0	0	0	0.910211
ENSORLT00000011463	Phenylalanyl-tRNA synthetase beta chain (EC 6.1.1.20)(Phenylalanine--tRNA ligase beta chain)(PheRS) [Source:UniProtKB/Swiss-Prot;Acc:Q9NSD9]	ENSORLG00000009135	FARSB	0	2.599	0	3.655	1.42236
ENSORLT00000011465	Phenylalanyl-tRNA synthetase beta chain (EC 6.1.1.20)(Phenylalanine--tRNA ligase beta chain)(PheRS) [Source:UniProtKB/Swiss-Prot;Acc:Q9NSD9]	ENSORLG00000009135	FARSB	50.004	77.975	136.087	51.03	1.42236
ENSORLT00000011503	Enoyl-CoA hydratase, mitochondrial Precursor (EC 4.2.1.17)(Short chain enoyl-CoA hydratase)(SCEH)(Enoyl-CoA hydratase 1) [Source:UniProtKB/Swiss-Prot;Acc:P30084]	ENSORLG00000009168	ECHS1	2.451	0	0	0	1.21314
ENSORLT00000011504	Enoyl-CoA hydratase, mitochondrial Precursor (EC 4.2.1.17)(Short chain enoyl-CoA hydratase)(SCEH)(Enoyl-CoA hydratase 1) [Source:UniProtKB/Swiss-Prot;Acc:P30084]	ENSORLG00000009168	ECHS1	24.732	30.012	29.4	25.841	1.21314
ENSORLT00000011509	60S acidic ribosomal protein P0 (L10E) [Source:UniProtKB/Swiss-Prot;Acc:P05388]	ENSORLG00000009174	RPLP0P3	2168.43	3068.91	2090.49	1710.58	1.52865
ENSORLT00000011510	60S acidic ribosomal protein P0 (L10E) [Source:UniProtKB/Swiss-Prot;Acc:P05388]	ENSORLG00000009174	RPLP0P3	127.653	120.775	190.919	155.026	1.52865
ENSORLT00000011729	Integral membrane protein GPR137 (Transmembrane 7 superfamily member 1-like 1 protein) [Source:UniProtKB/Swiss-Prot;Acc:Q96N19]	ENSORLG00000009353	GPR137	10.994	13.33	9.662	17.276	0.990537
ENSORLT00000011730	Integral membrane protein GPR137 (Transmembrane 7 superfamily member 1-like 1 protein) [Source:UniProtKB/Swiss-Prot;Acc:Q96N19]	ENSORLG00000009353	GPR137	2.155	0	0	0	0.990537
ENSORLT00000011741	Small nuclear ribonucleoprotein-associated proteins B and B' (snRNP-B)(Sm protein B/B')(Sm-B/Sm-B')(SmB/SmB') [Source:UniProtKB/Swiss-Prot;Acc:P14678]	ENSORLG00000009362	SNRPB	20.343	8.026	9.401	8.885	1.32037
ENSORLT00000011742	Small nuclear ribonucleoprotein-associated proteins B and B' (snRNP-B)(Sm protein B/B')(Sm-B/Sm-B')(SmB/SmB') [Source:UniProtKB/Swiss-Prot;Acc:P14678]	ENSORLG00000009362	SNRPB	167.675	293.563	230.851	129.81	1.32037
ENSORLT00000011885	Noelin-2 Precursor (Olfactomedin-2) [Source:UniProtKB/Swiss-Prot;Acc:O95897]	ENSORLG00000009484	OLFM2 (2 of 2)	3.432	2.523	0	0	1.12597
ENSORLT00000011888	Noelin-2 Precursor (Olfactomedin-2) [Source:UniProtKB/Swiss-Prot;Acc:O95897]	ENSORLG00000009484	OLFM2 (2 of 2)	21.897	2.495	0	2.848	1.12597
ENSORLT00000011890	Noelin-2 Precursor (Olfactomedin-2) [Source:UniProtKB/Swiss-Prot;Acc:O95897]	ENSORLG00000009484	OLFM2 (2 of 2)	3.919	2.152	0	2.816	1.12597
ENSORLT00000011891	Noelin-2 Precursor (Olfactomedin-2) [Source:UniProtKB/Swiss-Prot;Acc:O95897]	ENSORLG00000009484	OLFM2 (2 of 2)	0	0	0	2.91	1.12597
ENSORLT00000012247		ENSORLG00000009763		0	0	0	2.217	1.21645
ENSORLT00000012250		ENSORLG00000009763		114.281	195.272	378.145	178.067	1.21645
ENSORLT00000012255	Solute carrier family 17 member 9 [Source:UniProtKB/Swiss-Prot;Acc:Q9BYT1]	ENSORLG00000009767	SLC17A9 (1 of 2)	2.073	0	0	2.377	1.60667
ENSORLT00000012257	Solute carrier family 17 member 9 [Source:UniProtKB/Swiss-Prot;Acc:Q9BYT1]	ENSORLG00000009767	SLC17A9 (1 of 2)	4.845	9.017	18.497	6.743	1.60667
ENSORLT00000012316		ENSORLG00000009813		37.665	38.898	31.171	44.896	1.33068
ENSORLT00000012318		ENSORLG00000009813		10.665	8.329	15.81	0	1.33068
ENSORLT00000012469	Borealin (Dasra-B)(hDasra-B)(Cell division cycle-associated protein 8)(Pluripotent embryonic stem cell-related gene 3 protein) [Source:UniProtKB/Swiss-Prot;Acc:Q53HL2]	ENSORLG00000009938	CDCA8	19.684	9.565	6.346	4.341	1.03103
ENSORLT00000012472	Borealin (Dasra-B)(hDasra-B)(Cell division cycle-associated protein 8)(Pluripotent embryonic stem cell-related gene 3 protein) [Source:UniProtKB/Swiss-Prot;Acc:Q53HL2]	ENSORLG00000009938	CDCA8	0	3.993	0	2.144	1.03103
ENSORLT00000012517	Glycogenin-1 (EC 2.4.1.186) [Source:UniProtKB/Swiss-Prot;Acc:P46976]	ENSORLG00000009975	GYG1 (1 of 2)	135.937	116.725	30.586	38.655	1.04841
ENSORLT00000012518	Glycogenin-1 (EC 2.4.1.186) [Source:UniProtKB/Swiss-Prot;Acc:P46976]	ENSORLG00000009975	GYG1 (1 of 2)	6.818	128.24	271.171	49.996	1.04841
ENSORLT00000012520	Glycogenin-1 (EC 2.4.1.186) [Source:UniProtKB/Swiss-Prot;Acc:P46976]	ENSORLG00000009975	GYG1 (1 of 2)	0	10.998	7.618	9.777	1.04841
ENSORLT00000012548		ENSORLG00000009999		6.635	3.739	0	3.274	1.69617
ENSORLT00000012549		ENSORLG00000009999		78.998	75.273	105.653	98.057	1.69617
ENSORLT00000012670	Mitochondrial Rho GTPase 1 (hMiro-1)(MIRO-1)(EC 3.6.5.-)(Ras homolog gene family member T1)(Rac-GTP-binding protein-like protein) [Source:UniProtKB/Swiss-Prot;Acc:Q8IXI2]	ENSORLG00000010097	RHOT1 (2 of 2)	7.382	4.638	6.948	15.878	1.71353
ENSORLT00000012672	Mitochondrial Rho GTPase 1 (hMiro-1)(MIRO-1)(EC 3.6.5.-)(Ras homolog gene family member T1)(Rac-GTP-binding protein-like protein) [Source:UniProtKB/Swiss-Prot;Acc:Q8IXI2]	ENSORLG00000010097	RHOT1 (2 of 2)	4.022	4.248	3.011	2.624	1.71353
ENSORLT00000012690	Cation transport regulator-like protein 2 [Source:UniProtKB/Swiss-Prot;Acc:Q8WUX2]	ENSORLG00000010120	CHAC2	0	6.209	2.374	3.42	1.47213
ENSORLT00000012692	Cation transport regulator-like protein 2 [Source:UniProtKB/Swiss-Prot;Acc:Q8WUX2]	ENSORLG00000010120	CHAC2	14.816	6.448	8.154	5.665	1.47213
ENSORLT00000012693	Cation transport regulator-like protein 2 [Source:UniProtKB/Swiss-Prot;Acc:Q8WUX2]	ENSORLG00000010120	CHAC2	5.771	2.272	2.401	0	1.47213
ENSORLT00000012826	Mitochondrial tumor suppressor 1 (Angiotensin-II type 2 receptor-interacting protein) [Source:UniProtKB/Swiss-Prot;Acc:Q9ULD2]	ENSORLG00000010227	MTUS1 (1 of 2)	53.341	26.034	16.138	20.655	1.27649
ENSORLT00000012829	Mitochondrial tumor suppressor 1 (Angiotensin-II type 2 receptor-interacting protein) [Source:UniProtKB/Swiss-Prot;Acc:Q9ULD2]	ENSORLG00000010227	MTUS1 (1 of 2)	0	0	0	2.067	1.27649
ENSORLT00000012920	cAMP-specific 3',5'-cyclic phosphodiesterase 4B (EC 3.1.4.17)(DPDE4)(PDE32) [Source:UniProtKB/Swiss-Prot;Acc:Q07343]	ENSORLG00000010308	PDE4B (1 of 2)	15.187	12.925	7.009	10.427	0.875345
ENSORLT00000012922	cAMP-specific 3',5'-cyclic phosphodiesterase 4B (EC 3.1.4.17)(DPDE4)(PDE32) [Source:UniProtKB/Swiss-Prot;Acc:Q07343]	ENSORLG00000010308	PDE4B (1 of 2)	7.529	5.373	6.617	33.423	0.875345
ENSORLT00000012970	Dolichyl pyrophosphate Man9GlcNAc2 alpha-1,3-glucosyltransferase (EC 2.4.1.-)(Dolichyl-P-Glc:Man9GlcNAc2-PP-dolichyl glucosyltransferase)(Asparagine-linked glycosylation protein 6) [Source:UniProtKB/Swiss-Prot;Acc:Q9Y672]	ENSORLG00000010347	ALG6	2.789	0	0	0	0.851665
ENSORLT00000012973	Dolichyl pyrophosphate Man9GlcNAc2 alpha-1,3-glucosyltransferase (EC 2.4.1.-)(Dolichyl-P-Glc:Man9GlcNAc2-PP-dolichyl glucosyltransferase)(Asparagine-linked glycosylation protein 6) [Source:UniProtKB/Swiss-Prot;Acc:Q9Y672]	ENSORLG00000010347	ALG6	8.256	4.942	16.839	7.973	0.851665
ENSORLT00000012982	PH-interacting protein (PHIP)(IRS-1 PH domain-binding protein)(WD repeat-containing protein 11) [Source:UniProtKB/Swiss-Prot;Acc:Q8WWQ0]	ENSORLG00000010356	PHIP	16.635	17.521	12.107	11.815	1.59978
ENSORLT00000012984	PH-interacting protein (PHIP)(IRS-1 PH domain-binding protein)(WD repeat-containing protein 11) [Source:UniProtKB/Swiss-Prot;Acc:Q8WWQ0]	ENSORLG00000010356	PHIP	2.024	2.661	3.346	4.629	1.59978
ENSORLT00000013273	Serine palmitoyltransferase 2 (EC 2.3.1.50)(Serine-palmitoyl-CoA transferase 2)(SPT 2)(Long chain base biosynthesis protein 2)(LCB 2)(Long chain base biosynthesis protein 2a)(LCB2a) [Source:UniProtKB/Swiss-Prot;Acc:O15270]	ENSORLG00000010589	SPTLC2 (2 of 2)	25.474	30.454	34.323	21.721	0.990037
ENSORLT00000013276	Serine palmitoyltransferase 2 (EC 2.3.1.50)(Serine-palmitoyl-CoA transferase 2)(SPT 2)(Long chain base biosynthesis protein 2)(LCB 2)(Long chain base biosynthesis protein 2a)(LCB2a) [Source:UniProtKB/Swiss-Prot;Acc:O15270]	ENSORLG00000010589	SPTLC2 (2 of 2)	3.013	9.127	8.686	14.365	0.990037
ENSORLT00000013279	Serine palmitoyltransferase 2 (EC 2.3.1.50)(Serine-palmitoyl-CoA transferase 2)(SPT 2)(Long chain base biosynthesis protein 2)(LCB 2)(Long chain base biosynthesis protein 2a)(LCB2a) [Source:UniProtKB/Swiss-Prot;Acc:O15270]	ENSORLG00000010589	SPTLC2 (2 of 2)	16.748	9.945	16.559	28.205	0.990037
ENSORLT00000013512	Sarcoplasmic/endoplasmic reticulum calcium ATPase 2 (SERCA2)(EC 3.6.3.8)(Calcium pump 2)(Calcium-transporting ATPase sarcoplasmic reticulum type, slow twitch skeletal muscle isoform)(SR Ca(2+)-ATPase 2)(Endoplasmic reticulum class 1/2 Ca(2+) ATPase) [Sour	ENSORLG00000010772	ATP2A2 (2 of 2)	31.357	49.701	78.414	32.054	0.89728
ENSORLT00000013513	Sarcoplasmic/endoplasmic reticulum calcium ATPase 2 (SERCA2)(EC 3.6.3.8)(Calcium pump 2)(Calcium-transporting ATPase sarcoplasmic reticulum type, slow twitch skeletal muscle isoform)(SR Ca(2+)-ATPase 2)(Endoplasmic reticulum class 1/2 Ca(2+) ATPase) [Sour	ENSORLG00000010772	ATP2A2 (2 of 2)	0	2.073	0	0	0.89728
ENSORLT00000013694	Uncharacterized protein C1orf77 [Source:UniProtKB/Swiss-Prot;Acc:Q9Y3Y2]	ENSORLG00000010919	C1orf77	0	0	3.077	3.941	0.873852
ENSORLT00000013696	Uncharacterized protein C1orf77 [Source:UniProtKB/Swiss-Prot;Acc:Q9Y3Y2]	ENSORLG00000010919	C1orf77	94.394	83.427	108.557	75.891	0.873852
ENSORLT00000013702	STON1-GTF2A1L protein [Source:RefSeq peptide;Acc:NP_758515]	ENSORLG00000010924	STON1-GTF2A1L	22.514	3.619	0	3.239	1.96836
ENSORLT00000013703	STON1-GTF2A1L protein [Source:RefSeq peptide;Acc:NP_758515]	ENSORLG00000010924	STON1-GTF2A1L	0	3.424	3.773	4.099	1.96836
ENSORLT00000013965	Peripheral myelin protein 22 (PMP-22)(Growth arrest-specific protein 3)(GAS-3) [Source:UniProtKB/Swiss-Prot;Acc:Q01453]	ENSORLG00000011131	PMP22 (1 of 2)	0	0	0	2.18	1.39707
ENSORLT00000013966	Peripheral myelin protein 22 (PMP-22)(Growth arrest-specific protein 3)(GAS-3) [Source:UniProtKB/Swiss-Prot;Acc:Q01453]	ENSORLG00000011131	PMP22 (1 of 2)	3.842	62.293	42.596	13.01	1.39707
ENSORLT00000013971	Mitogen-activated protein kinase kinase kinase 11 (EC 2.7.11.25)(Mixed lineage kinase 3)(Src-homology 3 domain-containing proline-rich kinase) [Source:UniProtKB/Swiss-Prot;Acc:Q16584]	ENSORLG00000011136	MAP3K11	12.01	14.713	9.698	5.92	0.839124
ENSORLT00000013973	Mitogen-activated protein kinase kinase kinase 11 (EC 2.7.11.25)(Mixed lineage kinase 3)(Src-homology 3 domain-containing proline-rich kinase) [Source:UniProtKB/Swiss-Prot;Acc:Q16584]	ENSORLG00000011136	MAP3K11	0	3.036	3.498	3.875	0.839124
ENSORLT00000013983		ENSORLG00000011148		4.358	2.669	2.832	3.91	0.884778
ENSORLT00000013986		ENSORLG00000011148		0	3.84	2.298	5.685	0.884778
ENSORLT00000014293	Vacuolar protein-sorting-associated protein 25 (hVps25)(ESCRT-II complex subunit VPS25)(ELL-associated protein of 20 kDa)(Dermal papilla-derived protein 9) [Source:UniProtKB/Swiss-Prot;Acc:Q9BRG1]	ENSORLG00000011413	VPS25	18.5	10.015	8.542	6.841	0.870199
ENSORLT00000014294	Vacuolar protein-sorting-associated protein 25 (hVps25)(ESCRT-II complex subunit VPS25)(ELL-associated protein of 20 kDa)(Dermal papilla-derived protein 9) [Source:UniProtKB/Swiss-Prot;Acc:Q9BRG1]	ENSORLG00000011413	VPS25	34.007	19.288	38.011	52.023	0.870199
ENSORLT00000014302	Flotillin-2 (Epidermal surface antigen)(ESA) [Source:UniProtKB/Swiss-Prot;Acc:Q14254]	ENSORLG00000011420	FLOT2 (1 of 2)	45.204	33.755	42.623	34.354	1.20223
ENSORLT00000014303	Flotillin-2 (Epidermal surface antigen)(ESA) [Source:UniProtKB/Swiss-Prot;Acc:Q14254]	ENSORLG00000011420	FLOT2 (1 of 2)	33.76	35.688	59.003	95.584	1.20223
ENSORLT00000014315	GTPase KRas (Ki-Ras) (K-ras). [Source:UniProtKB/Swiss-Prot;Acc:O42277]	ENSORLG00000011432	RASK_ORYLA	48.263	37.977	66.437	81.727	1.21616
ENSORLT00000014319	GTPase KRas (Ki-Ras) (K-ras). [Source:UniProtKB/Swiss-Prot;Acc:O42277]	ENSORLG00000011432	RASK_ORYLA	3.625	4.758	0	4.117	1.21616
ENSORLT00000014358	Anthrax toxin receptor 2 Precursor (Capillary morphogenesis gene 2 protein)(CMG-2) [Source:UniProtKB/Swiss-Prot;Acc:P58335]	ENSORLG00000011465	ANTXR2 (2 of 2)	4.962	9.383	2.17	2.188	1.17218
ENSORLT00000014359	Anthrax toxin receptor 2 Precursor (Capillary morphogenesis gene 2 protein)(CMG-2) [Source:UniProtKB/Swiss-Prot;Acc:P58335]	ENSORLG00000011465	ANTXR2 (2 of 2)	0	0	0	2.011	1.17218
ENSORLT00000014393	Transmembrane protein 180 [Source:UniProtKB/Swiss-Prot;Acc:Q14CX5]	ENSORLG00000011490	TMEM180	10.442	10.868	7.143	5.776	1.74265
ENSORLT00000014394	Tripartite motif-containing protein 14 [Source:UniProtKB/Swiss-Prot;Acc:Q14142]	ENSORLG00000011492	TRIM14 (8 of 8)	6.87	11.121	13.639	16.68	1.18266
ENSORLT00000014395	Transmembrane protein 180 [Source:UniProtKB/Swiss-Prot;Acc:Q14CX5]	ENSORLG00000011490	TMEM180	3.08	2.83	3.261	3.166	1.74265
ENSORLT00000014396	Tripartite motif-containing protein 14 [Source:UniProtKB/Swiss-Prot;Acc:Q14142]	ENSORLG00000011492	TRIM14 (8 of 8)	4.186	3.526	0	2.152	1.18266
ENSORLT00000014400		ENSORLG00000011494		16.26	4.547	24.329	23.935	1.74384
ENSORLT00000014402		ENSORLG00000011494		7.56	8.336	4.563	6.632	1.74384
ENSORLT00000014458	U5 small nuclear ribonucleoprotein 40 kDa protein (U5 snRNP 40 kDa protein)(U5-40K)(U5 snRNP-specific 40 kDa protein)(38 kDa-splicing factor)(WD repeat-containing protein 57)(Prp8-binding protein)(hPRP8BP) [Source:UniProtKB/Swiss-Prot;Acc:Q96DI7]	ENSORLG00000011539	SNRNP40	25.451	27.249	13.135	7.094	0.919736
ENSORLT00000014459	U5 small nuclear ribonucleoprotein 40 kDa protein (U5 snRNP 40 kDa protein)(U5-40K)(U5 snRNP-specific 40 kDa protein)(38 kDa-splicing factor)(WD repeat-containing protein 57)(Prp8-binding protein)(hPRP8BP) [Source:UniProtKB/Swiss-Prot;Acc:Q96DI7]	ENSORLG00000011539	SNRNP40	8.845	8.312	47.662	18.8	0.919736
ENSORLT00000014533	3'-5' exoribonuclease CSL4 homolog (EC 3.1.13.-)(Exosome component 1) [Source:UniProtKB/Swiss-Prot;Acc:Q9Y3B2]	ENSORLG00000011595	EXOSC1	26.133	34.436	16.045	15.171	0.883002
ENSORLT00000014535	3'-5' exoribonuclease CSL4 homolog (EC 3.1.13.-)(Exosome component 1) [Source:UniProtKB/Swiss-Prot;Acc:Q9Y3B2]	ENSORLG00000011595	EXOSC1	23.764	26.784	18.369	16.678	0.883002
ENSORLT00000014538	3'-5' exoribonuclease CSL4 homolog (EC 3.1.13.-)(Exosome component 1) [Source:UniProtKB/Swiss-Prot;Acc:Q9Y3B2]	ENSORLG00000011595	EXOSC1	20.961	26.372	24.745	22.519	0.883002
ENSORLT00000014542	3'-5' exoribonuclease CSL4 homolog (EC 3.1.13.-)(Exosome component 1) [Source:UniProtKB/Swiss-Prot;Acc:Q9Y3B2]	ENSORLG00000011595	EXOSC1	23.623	28.941	49.721	61.404	0.883002
ENSORLT00000014733	PTB-containing, cubilin and LRP1-interacting protein (P-CLI1)(Phosphotyrosine interaction domain-containing protein 1)(Protein NYGGF4) [Source:UniProtKB/Swiss-Prot;Acc:Q7Z2X4]	ENSORLG00000011757	PID1	10.444	15.576	15.146	16.929	1.52821
ENSORLT00000014734	PTB-containing, cubilin and LRP1-interacting protein (P-CLI1)(Phosphotyrosine interaction domain-containing protein 1)(Protein NYGGF4) [Source:UniProtKB/Swiss-Prot;Acc:Q7Z2X4]	ENSORLG00000011757	PID1	19.948	14.947	5.947	5.415	1.52821
ENSORLT00000014785	MHC class II regulatory factor RFX1 (Transcription factor RFX1)(Regulatory factor X 1)(RFX)(Enhancer factor C)(EF-C) [Source:UniProtKB/Swiss-Prot;Acc:P22670]	ENSORLG00000011800	RFX1 (2 of 2)	4.426	3.022	2.113	0	1.1334
ENSORLT00000014788	MHC class II regulatory factor RFX1 (Transcription factor RFX1)(Regulatory factor X 1)(RFX)(Enhancer factor C)(EF-C) [Source:UniProtKB/Swiss-Prot;Acc:P22670]	ENSORLG00000011800	RFX1 (2 of 2)	26.191	18.633	18.188	31.852	1.1334
ENSORLT00000014900	Putative heat shock protein HSP 90-beta-3 (Heat shock protein 90-beta c)(Heat shock protein 90Bc) [Source:UniProtKB/Swiss-Prot;Acc:Q58FF7]	ENSORLG00000011892	HSP90AB3P	1553.49	1433.59	1928.16	2536.69	0.994359
ENSORLT00000014901	Putative heat shock protein HSP 90-beta-3 (Heat shock protein 90-beta c)(Heat shock protein 90Bc) [Source:UniProtKB/Swiss-Prot;Acc:Q58FF7]	ENSORLG00000011892	HSP90AB3P	1863.92	1779.13	841.335	621.649	0.994359
ENSORLT00000015085		ENSORLG00000012048		201.72	182.421	280.808	111.696	1.73112
ENSORLT00000015088		ENSORLG00000012048		7	13.101	8.441	14.605	1.73112
ENSORLT00000015264	Uncharacterized protein C14orf119 [Source:UniProtKB/Swiss-Prot;Acc:Q9NWQ9]	ENSORLG00000012196	C14orf119	0	5.129	5.172	2.295	1.56542
ENSORLT00000015267	Uncharacterized protein C14orf119 [Source:UniProtKB/Swiss-Prot;Acc:Q9NWQ9]	ENSORLG00000012196	C14orf119	16.51	5.912	4.572	5.71	1.56542
ENSORLT00000015273	Nuclear receptor-binding protein 2 (Transformation-related gene 16 protein)(TRG-16) [Source:UniProtKB/Swiss-Prot;Acc:Q9NSY0]	ENSORLG00000012200	NRBP2	21.471	10.373	20.014	19.344	1.4766
ENSORLT00000015274	Nuclear receptor-binding protein 2 (Transformation-related gene 16 protein)(TRG-16) [Source:UniProtKB/Swiss-Prot;Acc:Q9NSY0]	ENSORLG00000012200	NRBP2	4.385	7.007	2.322	2.404	1.4766
ENSORLT00000015308		ENSORLG00000012230		5.216	2.882	5.306	3.533	1.03586
ENSORLT00000015310		ENSORLG00000012230		10.253	11.224	15.823	24.997	1.03586
ENSORLT00000015344	39S ribosomal protein L10, mitochondrial Precursor (L10mt)(MRP-L10)(MRP-L8) [Source:UniProtKB/Swiss-Prot;Acc:Q7Z7H8]	ENSORLG00000012265	MRPL10	4.302	7.332	7.031	6.461	1.02074
ENSORLT00000015347	39S ribosomal protein L10, mitochondrial Precursor (L10mt)(MRP-L10)(MRP-L8) [Source:UniProtKB/Swiss-Prot;Acc:Q7Z7H8]	ENSORLG00000012265	MRPL10	16.618	16.182	14.965	15.731	1.02074
ENSORLT00000015406	GIY-YIG domain-containing protein 1 [Source:UniProtKB/Swiss-Prot;Acc:Q9BQ83]	ENSORLG00000012306	GIYD2	3.367	3.895	5.744	2.769	0.873875
ENSORLT00000015407	GIY-YIG domain-containing protein 1 [Source:UniProtKB/Swiss-Prot;Acc:Q9BQ83]	ENSORLG00000012306	GIYD2	0	0	0	2.497	0.873875
ENSORLT00000015408	GIY-YIG domain-containing protein 1 [Source:UniProtKB/Swiss-Prot;Acc:Q9BQ83]	ENSORLG00000012306	GIYD2	0	0	2.213	0	0.873875
ENSORLT00000015415	Protein CDV3 homolog [Source:UniProtKB/Swiss-Prot;Acc:Q9UKY7]	ENSORLG00000012313	CDV3	24.684	24.192	21.75	8.507	0.812626
ENSORLT00000015416	Protein CDV3 homolog [Source:UniProtKB/Swiss-Prot;Acc:Q9UKY7]	ENSORLG00000012313	CDV3	45.806	46.322	108.219	63.142	0.812626
ENSORLT00000015438	T-complex protein 11-like protein 1 [Source:UniProtKB/Swiss-Prot;Acc:Q9NUJ3]	ENSORLG00000012332	TCP11L1	7.388	4.526	20.485	21.481	0.98888
ENSORLT00000015440	T-complex protein 11-like protein 1 [Source:UniProtKB/Swiss-Prot;Acc:Q9NUJ3]	ENSORLG00000012332	TCP11L1	85.939	5.717	18.993	24.039	0.98888
ENSORLT00000015447	Nuclear factor erythroid 2-related factor 1 (NF-E2-related factor 1)(NFE2-related factor 1)(Nuclear factor, erythroid derived 2, like 1)(Transcription factor 11)(Transcription factor HBZ17)(Transcription factor LCR-F1)(Locus control region-factor 1) [Sour	ENSORLG00000012340	NFE2L1	158.075	54.169	79.303	55.086	1.4825
ENSORLT00000015451	Nuclear factor erythroid 2-related factor 1 (NF-E2-related factor 1)(NFE2-related factor 1)(Nuclear factor, erythroid derived 2, like 1)(Transcription factor 11)(Transcription factor HBZ17)(Transcription factor LCR-F1)(Locus control region-factor 1) [Sour	ENSORLG00000012340	NFE2L1	0	3.674	2.297	0	1.4825
ENSORLT00000015508	Zinc finger protein 251 [Source:UniProtKB/Swiss-Prot;Acc:Q9BRH9]	ENSORLG00000012390	ZNF251	0	0	0	2.308	1.12473
ENSORLT00000015510	Zinc finger protein 251 [Source:UniProtKB/Swiss-Prot;Acc:Q9BRH9]	ENSORLG00000012390	ZNF251	7.363	0	0	0	1.12473
ENSORLT00000015514	Zinc finger protein 251 [Source:UniProtKB/Swiss-Prot;Acc:Q9BRH9]	ENSORLG00000012390	ZNF251	4.392	0	0	0	1.12473
ENSORLT00000015635		ENSORLG00000012487		4.425	3.826	2.067	6.422	0.785288
ENSORLT00000015638		ENSORLG00000012487		4.685	6.696	2.067	6.422	0.785288
ENSORLT00000015641		ENSORLG00000012487		32.794	41.77	6.477	4.424	0.785288
ENSORLT00000015643		ENSORLG00000012487		4.838	5.269	2.135	7.516	0.785288
ENSORLT00000015658	Gamma-glutamylcyclotransferase (EC 2.3.2.4)(Cytochrome c-releasing factor 21) [Source:UniProtKB/Swiss-Prot;Acc:O75223]	ENSORLG00000012505	GGCT (2 of 2)	17.588	5.723	4.074	10.397	1.15737
ENSORLT00000015659	Gamma-glutamylcyclotransferase (EC 2.3.2.4)(Cytochrome c-releasing factor 21) [Source:UniProtKB/Swiss-Prot;Acc:O75223]	ENSORLG00000012505	GGCT (2 of 2)	2.342	3.228	4.651	0	1.15737
ENSORLT00000015715	Protein quaking (HqkI)(Hqk) [Source:UniProtKB/Swiss-Prot;Acc:Q96PU8]	ENSORLG00000012552	QKI	16.73	19.483	19.738	20.101	1.71529
ENSORLT00000015717	Protein quaking (HqkI)(Hqk) [Source:UniProtKB/Swiss-Prot;Acc:Q96PU8]	ENSORLG00000012552	QKI	2.329	0	0	0	1.71529
ENSORLT00000015718	SWI/SNF-related matrix-associated actin-dependent regulator of chromatin subfamily B member 1 (Integrase interactor 1 protein)(hSNF5)(BAF47) [Source:UniProtKB/Swiss-Prot;Acc:Q12824]	ENSORLG00000012553	SMARCB1 (2 of 2)	2.773	0	0	0	0.95407
ENSORLT00000015721	SWI/SNF-related matrix-associated actin-dependent regulator of chromatin subfamily B member 1 (Integrase interactor 1 protein)(hSNF5)(BAF47) [Source:UniProtKB/Swiss-Prot;Acc:Q12824]	ENSORLG00000012553	SMARCB1 (2 of 2)	2.84	3.782	2.288	0	0.95407
ENSORLT00000015725	SWI/SNF-related matrix-associated actin-dependent regulator of chromatin subfamily B member 1 (Integrase interactor 1 protein)(hSNF5)(BAF47) [Source:UniProtKB/Swiss-Prot;Acc:Q12824]	ENSORLG00000012553	SMARCB1 (2 of 2)	17.691	26.674	20.814	16.166	0.95407
ENSORLT00000015770	Derlin-2 (Der1-like protein 2)(Degradation in endoplasmic reticulum protein 2)(DERtrin-2)(F-LAN-1)(F-LANa) [Source:UniProtKB/Swiss-Prot;Acc:Q9GZP9]	ENSORLG00000012591	DERL2	33.368	24.089	29.55	3.594	1.9076
ENSORLT00000015771	Derlin-2 (Der1-like protein 2)(Degradation in endoplasmic reticulum protein 2)(DERtrin-2)(F-LAN-1)(F-LANa) [Source:UniProtKB/Swiss-Prot;Acc:Q9GZP9]	ENSORLG00000012591	DERL2	3.279	4.52	4.666	6.518	1.9076
ENSORLT00000015772	Derlin-2 (Der1-like protein 2)(Degradation in endoplasmic reticulum protein 2)(DERtrin-2)(F-LAN-1)(F-LANa) [Source:UniProtKB/Swiss-Prot;Acc:Q9GZP9]	ENSORLG00000012591	DERL2	5.038	6.172	6.903	6.824	1.9076
ENSORLT00000015884	Integral membrane protein GPR137B (Transmembrane 7 superfamily member 1 protein) [Source:UniProtKB/Swiss-Prot;Acc:O60478]	ENSORLG00000012678	GPR137B (1 of 2)	3.988	5.034	10.047	8.416	1.50886
ENSORLT00000015886	Integral membrane protein GPR137B (Transmembrane 7 superfamily member 1 protein) [Source:UniProtKB/Swiss-Prot;Acc:O60478]	ENSORLG00000012678	GPR137B (1 of 2)	44.966	76.69	37.287	13.596	1.50886
ENSORLT00000016002		ENSORLG00000012778		374.195	14.182	7.491	88.029	1.85242
ENSORLT00000016005		ENSORLG00000012778		0	2.375	2.951	3.72	1.85242
ENSORLT00000016042	COP9 signalosome complex subunit 7a (Signalosome subunit 7a)(SGN7a)(JAB1-containing signalosome subunit 7a)(Dermal papilla-derived protein 10) [Source:UniProtKB/Swiss-Prot;Acc:Q9UBW8]	ENSORLG00000012810	COPS7A	4.318	0	2.286	0	1.90563
ENSORLT00000016043	COP9 signalosome complex subunit 7a (Signalosome subunit 7a)(SGN7a)(JAB1-containing signalosome subunit 7a)(Dermal papilla-derived protein 10) [Source:UniProtKB/Swiss-Prot;Acc:Q9UBW8]	ENSORLG00000012810	COPS7A	36.078	47.917	42.488	53.366	1.90563
ENSORLT00000016158	Disks large-associated protein 4 (DAP-4)(SAP90/PSD-95-associated protein 4)(SAPAP-4)(PSD-95/SAP90-binding protein 4) [Source:UniProtKB/Swiss-Prot;Acc:Q9Y2H0]	ENSORLG00000012896	DLGAP4 (2 of 2)	2.748	3.196	6.018	0	0.841962
ENSORLT00000016159	Disks large-associated protein 4 (DAP-4)(SAP90/PSD-95-associated protein 4)(SAPAP-4)(PSD-95/SAP90-binding protein 4) [Source:UniProtKB/Swiss-Prot;Acc:Q9Y2H0]	ENSORLG00000012896	DLGAP4 (2 of 2)	0	0	0	3.566	0.841962
ENSORLT00000016204	Abl interactor 1 (Abelson interactor 1)(Abi-1)(Spectrin SH3 domain-binding protein 1)(Eps8 SH3 domain-binding protein)(Eps8-binding protein)(e3B1)(Nap1-binding protein)(Nap1BP)(Abl-binding protein 4)(AblBP4) [Source:UniProtKB/Swiss-Prot;Acc:Q8IZP0]	ENSORLG00000012925	ABI1 (1 of 2)	28.2	21.936	19.739	29.121	0.784865
ENSORLT00000016206	Abl interactor 1 (Abelson interactor 1)(Abi-1)(Spectrin SH3 domain-binding protein 1)(Eps8 SH3 domain-binding protein)(Eps8-binding protein)(e3B1)(Nap1-binding protein)(Nap1BP)(Abl-binding protein 4)(AblBP4) [Source:UniProtKB/Swiss-Prot;Acc:Q8IZP0]	ENSORLG00000012925	ABI1 (1 of 2)	17.283	36.414	23.279	22.649	0.784865
ENSORLT00000016272	39S ribosomal protein L53, mitochondrial Precursor (L53mt)(MRP-L53) [Source:UniProtKB/Swiss-Prot;Acc:Q96EL3]	ENSORLG00000012983	MRPL53	45.435	12.023	7.313	22.719	1.30391
ENSORLT00000016274	39S ribosomal protein L53, mitochondrial Precursor (L53mt)(MRP-L53) [Source:UniProtKB/Swiss-Prot;Acc:Q96EL3]	ENSORLG00000012983	MRPL53	0	3.013	0	0	1.30391
ENSORLT00000016323	39S ribosomal protein L19, mitochondrial Precursor (L19mt)(MRP-L19)(MRP-L15) [Source:UniProtKB/Swiss-Prot;Acc:P49406]	ENSORLG00000013027	MRPL19	23.639	5.171	15.197	14.905	1.53891
ENSORLT00000016325	39S ribosomal protein L19, mitochondrial Precursor (L19mt)(MRP-L19)(MRP-L15) [Source:UniProtKB/Swiss-Prot;Acc:P49406]	ENSORLG00000013027	MRPL19	0	5.799	4.654	6.21	1.53891
ENSORLT00000016388	N(6)-adenine-specific DNA methyltransferase 2 (EC 2.1.1.-) [Source:UniProtKB/Swiss-Prot;Acc:Q8WVE0]	ENSORLG00000013078	N6AMT2	2.686	0	0	0	1.18046
ENSORLT00000016391	N(6)-adenine-specific DNA methyltransferase 2 (EC 2.1.1.-) [Source:UniProtKB/Swiss-Prot;Acc:Q8WVE0]	ENSORLG00000013078	N6AMT2	0	0	0	2.507	1.18046
ENSORLT00000016394	N(6)-adenine-specific DNA methyltransferase 2 (EC 2.1.1.-) [Source:UniProtKB/Swiss-Prot;Acc:Q8WVE0]	ENSORLG00000013078	N6AMT2	17.126	15.401	19.967	14.185	1.18046
ENSORLT00000016671	Inositol monophosphatase 3 (EC 3.1.3.25)(Inositol-1(or 4)-monophosphatase 3)(IMPase 3)(IMP 3)(Myo-inositol monophosphatase A3)(Inositol monophosphatase domain-containing protein 1) [Source:UniProtKB/Swiss-Prot;Acc:Q9NX62]	ENSORLG00000013302	IMPAD1	2.677	0	0	0	1.22079
ENSORLT00000016672	Inositol monophosphatase 3 (EC 3.1.3.25)(Inositol-1(or 4)-monophosphatase 3)(IMPase 3)(IMP 3)(Myo-inositol monophosphatase A3)(Inositol monophosphatase domain-containing protein 1) [Source:UniProtKB/Swiss-Prot;Acc:Q9NX62]	ENSORLG00000013302	IMPAD1	6.304	7.881	11.512	8.395	1.22079
ENSORLT00000016676	Inositol monophosphatase 3 (EC 3.1.3.25)(Inositol-1(or 4)-monophosphatase 3)(IMPase 3)(IMP 3)(Myo-inositol monophosphatase A3)(Inositol monophosphatase domain-containing protein 1) [Source:UniProtKB/Swiss-Prot;Acc:Q9NX62]	ENSORLG00000013302	IMPAD1	5.135	3.595	9.839	7.106	1.22079
ENSORLT00000016702		ENSORLG00000013324		45.493	0	0	0	1.28572
ENSORLT00000016704		ENSORLG00000013324		0	0	0	2.318	1.28572
ENSORLT00000016773	Ubiquinone biosynthesis protein COQ7 homolog (Coenzyme Q biosynthesis protein 7 homolog)(Timing protein clk-1 homolog) [Source:UniProtKB/Swiss-Prot;Acc:Q99807]	ENSORLG00000013378	COQ7	39.782	14.872	25.322	15.316	1.74716
ENSORLT00000016774	Ubiquinone biosynthesis protein COQ7 homolog (Coenzyme Q biosynthesis protein 7 homolog)(Timing protein clk-1 homolog) [Source:UniProtKB/Swiss-Prot;Acc:Q99807]	ENSORLG00000013378	COQ7	0	2.094	0	0	1.74716
ENSORLT00000016779	Ubiquinone biosynthesis protein COQ7 homolog (Coenzyme Q biosynthesis protein 7 homolog)(Timing protein clk-1 homolog) [Source:UniProtKB/Swiss-Prot;Acc:Q99807]	ENSORLG00000013378	COQ7	0	2.009	0	3.446	1.74716
ENSORLT00000016815	Proteasome activator complex subunit 2 (Proteasome activator 28 subunit beta)(PA28beta)(PA28b)(Activator of multicatalytic protease subunit 2)(11S regulator complex subunit beta)(REG-beta) [Source:UniProtKB/Swiss-Prot;Acc:Q9UL46]	ENSORLG00000013408	PSME2	181.778	107.595	55.911	118.912	0.93618
ENSORLT00000016818	Proteasome activator complex subunit 2 (Proteasome activator 28 subunit beta)(PA28beta)(PA28b)(Activator of multicatalytic protease subunit 2)(11S regulator complex subunit beta)(REG-beta) [Source:UniProtKB/Swiss-Prot;Acc:Q9UL46]	ENSORLG00000013408	PSME2	0	0	0	2.753	0.93618
ENSORLT00000016824		ENSORLG00000013415		0	0	0	12.494	1.19047
ENSORLT00000016826		ENSORLG00000013415		0	2.218	0	0	1.19047
ENSORLT00000016827		ENSORLG00000013415		3.796	2.79	0	8.491	1.19047
ENSORLT00000016828		ENSORLG00000013419		0	3.042	2.498	0	1.33545
ENSORLT00000016829		ENSORLG00000013415		2.114	0	0	0	1.19047
ENSORLT00000016832		ENSORLG00000013419		33.635	19.503	8.098	14.206	1.33545
ENSORLT00000016834		ENSORLG00000013415		0	3.342	0	0	1.19047
ENSORLT00000016885	Microphthalmia-associated transcription factor [Source:UniProtKB/Swiss-Prot;Acc:O75030]	ENSORLG00000013461	MITF (1 of 2)	3.294	9.111	2.981	2.447	0.950553
ENSORLT00000016887	Microphthalmia-associated transcription factor [Source:UniProtKB/Swiss-Prot;Acc:O75030]	ENSORLG00000013461	MITF (1 of 2)	126.03	56.304	24.27	12.993	0.950553
ENSORLT00000016889	Microphthalmia-associated transcription factor [Source:UniProtKB/Swiss-Prot;Acc:O75030]	ENSORLG00000013461	MITF (1 of 2)	28.302	9.494	31.217	13.916	0.950553
ENSORLT00000016952		ENSORLG00000013520		562.83	404.624	399.388	647.874	0.870577
ENSORLT00000016956		ENSORLG00000013520		2321.43	1548.86	1580.72	1074.96	0.870577
ENSORLT00000017152	Actin, cytoplasmic 1 (Beta-actin) (OlCA1). [Source:UniProtKB/Swiss-Prot;Acc:P79818]	ENSORLG00000013676	ACTB_ORYLA	9959.82	11979.9	18231.9	8491.7	1.24419
ENSORLT00000017156	Actin, cytoplasmic 1 (Beta-actin) (OlCA1). [Source:UniProtKB/Swiss-Prot;Acc:P79818]	ENSORLG00000013676	ACTB_ORYLA	14.309	14.362	4.838	3.686	1.24419
ENSORLT00000017194	Transcription factor Sp3 (SPR-2) [Source:UniProtKB/Swiss-Prot;Acc:Q02447]	ENSORLG00000013706	SP3 (2 of 2)	2.826	0	0	0	0.833644
ENSORLT00000017195	Transcription factor Sp3 (SPR-2) [Source:UniProtKB/Swiss-Prot;Acc:Q02447]	ENSORLG00000013706	SP3 (2 of 2)	25.865	30.52	23.65	30.407	0.833644
ENSORLT00000017224	CCR4-NOT transcription complex subunit 1 (Negative regulator of transcription subunit 1 homolog)(NOT1H)(hNOT1)(CCR4-associated factor 1) [Source:UniProtKB/Swiss-Prot;Acc:A5YKK6]	ENSORLG00000013734	CNOT1	24.238	20.794	15.946	15.098	0.81046
ENSORLT00000017227	CCR4-NOT transcription complex subunit 1 (Negative regulator of transcription subunit 1 homolog)(NOT1H)(hNOT1)(CCR4-associated factor 1) [Source:UniProtKB/Swiss-Prot;Acc:A5YKK6]	ENSORLG00000013734	CNOT1	20.253	25.52	23.838	34.992	0.81046
ENSORLT00000017246	FUN14 domain-containing protein 2 (Hepatitis C virus core-binding protein 6)(Cervical cancer proto-oncogene 3 protein)(HCC-3) [Source:UniProtKB/Swiss-Prot;Acc:Q9BWH2]	ENSORLG00000013751	FUNDC2	99.99	63.414	86.814	30.144	1.34165
ENSORLT00000017247	FUN14 domain-containing protein 2 (Hepatitis C virus core-binding protein 6)(Cervical cancer proto-oncogene 3 protein)(HCC-3) [Source:UniProtKB/Swiss-Prot;Acc:Q9BWH2]	ENSORLG00000013751	FUNDC2	5.75	4.696	3.382	5.955	1.34165
ENSORLT00000017328	Smith-Magenis syndrome chromosomal region candidate gene 8 protein [Source:UniProtKB/Swiss-Prot;Acc:Q8TEV9]	ENSORLG00000013820	SMCR8 (1 of 2)	4.156	8.446	8.426	4.246	0.933562
ENSORLT00000017329	Smith-Magenis syndrome chromosomal region candidate gene 8 protein [Source:UniProtKB/Swiss-Prot;Acc:Q8TEV9]	ENSORLG00000013820	SMCR8 (1 of 2)	2.563	0	0	0	0.933562
ENSORLT00000017343	Post-GPI attachment to proteins factor 2 (FGF receptor-activating protein 1) [Source:UniProtKB/Swiss-Prot;Acc:Q9UHJ9]	ENSORLG00000013833	PGAP2 (1 of 2)	0	4.89	3.204	2.401	0.886793
ENSORLT00000017345	Post-GPI attachment to proteins factor 2 (FGF receptor-activating protein 1) [Source:UniProtKB/Swiss-Prot;Acc:Q9UHJ9]	ENSORLG00000013833	PGAP2 (1 of 2)	0	4.753	3.451	2.212	0.886793
ENSORLT00000017347	Post-GPI attachment to proteins factor 2 (FGF receptor-activating protein 1) [Source:UniProtKB/Swiss-Prot;Acc:Q9UHJ9]	ENSORLG00000013833	PGAP2 (1 of 2)	18.114	4.886	22.349	6.743	0.886793
ENSORLT00000017364	F-box only protein 25 [Source:UniProtKB/Swiss-Prot;Acc:Q8TCJ0]	ENSORLG00000013849	FBXO25	14.358	11.401	11.333	7.435	1.60356
ENSORLT00000017366	F-box only protein 25 [Source:UniProtKB/Swiss-Prot;Acc:Q8TCJ0]	ENSORLG00000013849	FBXO25	11.054	10.834	11.9	23.738	1.60356
ENSORLT00000017626	Succinyl-CoA ligase [ADP-forming] subunit beta, mitochondrial Precursor (EC 6.2.1.5)(ATP-specific succinyl-CoA synthetase subunit beta)(Succinyl-CoA synthetase beta-A chain)(SCS-betaA)(Renal carcinoma antigen NY-REN-39) [Source:UniProtKB/Swiss-Prot;Acc:Q9	ENSORLG00000014057	SUCLA2	3.536	2.676	3.194	4.448	1.34121
ENSORLT00000017630	Succinyl-CoA ligase [ADP-forming] subunit beta, mitochondrial Precursor (EC 6.2.1.5)(ATP-specific succinyl-CoA synthetase subunit beta)(Succinyl-CoA synthetase beta-A chain)(SCS-betaA)(Renal carcinoma antigen NY-REN-39) [Source:UniProtKB/Swiss-Prot;Acc:Q9	ENSORLG00000014057	SUCLA2	42.73	89.118	60.145	68.17	1.34121
ENSORLT00000017660	Cell adhesion molecule 4 Precursor (Immunoglobulin superfamily member 4C)(Nectin-like protein 4)(TSLC1-like protein 2) [Source:UniProtKB/Swiss-Prot;Acc:Q8NFZ8]	ENSORLG00000014086	CADM4	7.407	12.006	4.404	24.055	0.8511
ENSORLT00000017662	Cell adhesion molecule 4 Precursor (Immunoglobulin superfamily member 4C)(Nectin-like protein 4)(TSLC1-like protein 2) [Source:UniProtKB/Swiss-Prot;Acc:Q8NFZ8]	ENSORLG00000014086	CADM4	0	2.385	0	0	0.8511
ENSORLT00000017774		ENSORLG00000014169		69.601	26.078	61.037	77.503	1.81995
ENSORLT00000017775		ENSORLG00000014169		2.951	10.446	2.257	3.416	1.81995
ENSORLT00000017778		ENSORLG00000014169		0	0	0	2.662	1.81995
ENSORLT00000017780		ENSORLG00000014169		0	0	0	2.397	1.81995
ENSORLT00000017856	Lipid phosphate phosphohydrolase 2 (EC 3.1.3.4)(Phosphatidic acid phosphatase 2c)(PAP-2c)(PAP2c)(Phosphatidate phosphohydrolase type 2c)(PAP2-gamma)(PAP2-G) [Source:UniProtKB/Swiss-Prot;Acc:O43688]	ENSORLG00000014235	PPAP2C (2 of 2)	3.243	7.726	6.392	17.783	1.14068
ENSORLT00000017857	Lipid phosphate phosphohydrolase 2 (EC 3.1.3.4)(Phosphatidic acid phosphatase 2c)(PAP-2c)(PAP2c)(Phosphatidate phosphohydrolase type 2c)(PAP2-gamma)(PAP2-G) [Source:UniProtKB/Swiss-Prot;Acc:O43688]	ENSORLG00000014235	PPAP2C (2 of 2)	2.791	2.778	5.911	3.73	1.14068
ENSORLT00000017858	Lipid phosphate phosphohydrolase 2 (EC 3.1.3.4)(Phosphatidic acid phosphatase 2c)(PAP-2c)(PAP2c)(Phosphatidate phosphohydrolase type 2c)(PAP2-gamma)(PAP2-G) [Source:UniProtKB/Swiss-Prot;Acc:O43688]	ENSORLG00000014235	PPAP2C (2 of 2)	10.555	16.522	6.52	15.218	1.14068
ENSORLT00000018225	Anaphase-promoting complex subunit 5 (APC5)(Cyclosome subunit 5) [Source:UniProtKB/Swiss-Prot;Acc:Q9UJX4]	ENSORLG00000014538	ANAPC5	11.244	3.691	5.811	12.773	1.75812
ENSORLT00000018227	Anaphase-promoting complex subunit 5 (APC5)(Cyclosome subunit 5) [Source:UniProtKB/Swiss-Prot;Acc:Q9UJX4]	ENSORLG00000014538	ANAPC5	3.958	5.978	4.42	2.051	1.75812
ENSORLT00000018275	Serine/threonine-protein phosphatase 2A 56 kDa regulatory subunit gamma isoform (PP2A, B subunit, B' gamma isoform)(PP2A, B subunit, B56 gamma isoform)(PP2A, B subunit, PR61 gamma isoform)(PP2A, B subunit, R5 gamma isoform)(Renal carcinoma antigen NY-REN-	ENSORLG00000014576	PPP2R5C (2 of 2)	0	3.033	0	8.532	0.903245
ENSORLT00000018278	Serine/threonine-protein phosphatase 2A 56 kDa regulatory subunit gamma isoform (PP2A, B subunit, B' gamma isoform)(PP2A, B subunit, B56 gamma isoform)(PP2A, B subunit, PR61 gamma isoform)(PP2A, B subunit, R5 gamma isoform)(Renal carcinoma antigen NY-REN-	ENSORLG00000014576	PPP2R5C (2 of 2)	52.303	18.207	52.257	46.803	0.903245
ENSORLT00000018381	YTH domain family protein 1 (Dermatomyositis associated with cancer putative autoantigen 1)(DACA-1) [Source:UniProtKB/Swiss-Prot;Acc:Q9BYJ9]	ENSORLG00000014665	YTHDF1 (2 of 2)	0	2.138	0	0	1.65279
ENSORLT00000018383	YTH domain family protein 1 (Dermatomyositis associated with cancer putative autoantigen 1)(DACA-1) [Source:UniProtKB/Swiss-Prot;Acc:Q9BYJ9]	ENSORLG00000014665	YTHDF1 (2 of 2)	25.245	19.193	34.124	25.947	1.65279
ENSORLT00000018442	Insulin-like growth factor-binding protein 5 Precursor (IGF-binding protein 5)(IGFBP-5)(IBP-5) [Source:UniProtKB/Swiss-Prot;Acc:P24593]	ENSORLG00000014713	IGFBP5 (1 of 2)	2.297	0	0	0	1.1594
ENSORLT00000018446	Insulin-like growth factor-binding protein 5 Precursor (IGF-binding protein 5)(IGFBP-5)(IBP-5) [Source:UniProtKB/Swiss-Prot;Acc:P24593]	ENSORLG00000014713	IGFBP5 (1 of 2)	17.538	15.721	10.078	51.831	1.1594
ENSORLT00000018533	Tensin-1 [Source:UniProtKB/Swiss-Prot;Acc:Q9HBL0]	ENSORLG00000014781	TNS1 (1 of 2)	50.869	75.898	38.083	32.687	0.924418
ENSORLT00000018535	Tensin-1 [Source:UniProtKB/Swiss-Prot;Acc:Q9HBL0]	ENSORLG00000014781	TNS1 (1 of 2)	0	3.766	5.494	2.669	0.924418
ENSORLT00000018560	Adiponectin receptor protein 1 (Progestin and adipoQ receptor family member I) [Source:UniProtKB/Swiss-Prot;Acc:Q96A54]	ENSORLG00000014804	ADIPOR1	40.85	22.67	48.679	23.1	0.817496
ENSORLT00000018564	Adiponectin receptor protein 1 (Progestin and adipoQ receptor family member I) [Source:UniProtKB/Swiss-Prot;Acc:Q96A54]	ENSORLG00000014804	ADIPOR1	0	0	3.375	4.862	0.817496
ENSORLT00000018588	Ribosomal RNA-processing protein 7 homolog A (Gastric cancer antigen Zg14) [Source:UniProtKB/Swiss-Prot;Acc:Q9Y3A4]	ENSORLG00000014826	RRP7A	0	0	0	2.052	0.882825
ENSORLT00000018590	Ribosomal RNA-processing protein 7 homolog A (Gastric cancer antigen Zg14) [Source:UniProtKB/Swiss-Prot;Acc:Q9Y3A4]	ENSORLG00000014826	RRP7A	32.758	8.227	0	14.817	0.882825
ENSORLT00000018706	Epithelial membrane protein 1 (EMP-1)(Tumor-associated membrane protein)(CL-20)(Protein B4B) [Source:UniProtKB/Swiss-Prot;Acc:P54849]	ENSORLG00000014920	EMP1 (2 of 2)	141.007	40.421	30.94	466.843	1.08762
ENSORLT00000018708	Epithelial membrane protein 1 (EMP-1)(Tumor-associated membrane protein)(CL-20)(Protein B4B) [Source:UniProtKB/Swiss-Prot;Acc:P54849]	ENSORLG00000014920	EMP1 (2 of 2)	2.626	0	0	0	1.08762
ENSORLT00000018741	RNA-binding protein 9 (RNA-binding motif protein 9)(Fox-1 homolog B)(Hexaribonucleotide-binding protein 2)(Repressor of tamoxifen transcriptional activity) [Source:UniProtKB/Swiss-Prot;Acc:O43251]	ENSORLG00000014948	RBM9 (1 of 3)	7.412	7.099	5.066	4.434	1.97461
ENSORLT00000018742	RNA-binding protein 9 (RNA-binding motif protein 9)(Fox-1 homolog B)(Hexaribonucleotide-binding protein 2)(Repressor of tamoxifen transcriptional activity) [Source:UniProtKB/Swiss-Prot;Acc:O43251]	ENSORLG00000014948	RBM9 (1 of 3)	13.446	17.091	27.854	28.476	1.97461
ENSORLT00000018773	Glycosyltransferase 25 family member 1 Precursor (EC 2.-.-.-) [Source:UniProtKB/Swiss-Prot;Acc:Q8NBJ5]	ENSORLG00000014976	GLT25D1 (2 of 2)	10.931	6.191	2.512	0	0.841806
ENSORLT00000018774	Glycosyltransferase 25 family member 1 Precursor (EC 2.-.-.-) [Source:UniProtKB/Swiss-Prot;Acc:Q8NBJ5]	ENSORLG00000014976	GLT25D1 (2 of 2)	13.366	13.958	14.907	27.992	0.841806
ENSORLT00000018842	Multivesicular body subunit 12A (ESCRT-I complex subunit MVB12A)(MVB12A)(Protein FAM125A)(CIN85/CD2AP family-binding protein) [Source:UniProtKB/Swiss-Prot;Acc:Q96EY5]	ENSORLG00000015039	FAM125A	24.256	8.244	10.854	49.165	1.38238
ENSORLT00000018843	Multivesicular body subunit 12A (ESCRT-I complex subunit MVB12A)(MVB12A)(Protein FAM125A)(CIN85/CD2AP family-binding protein) [Source:UniProtKB/Swiss-Prot;Acc:Q96EY5]	ENSORLG00000015039	FAM125A	0	0	2.36	0	1.38238
ENSORLT00000019064	Vacuolar protein sorting-associated protein 4A (VPS4-1)(hVPS4)(Protein SKD2) [Source:UniProtKB/Swiss-Prot;Acc:Q9UN37]	ENSORLG00000015217	VPS4A	11.707	3.723	18.356	7.221	1.11004
ENSORLT00000019067	Vacuolar protein sorting-associated protein 4A (VPS4-1)(hVPS4)(Protein SKD2) [Source:UniProtKB/Swiss-Prot;Acc:Q9UN37]	ENSORLG00000015217	VPS4A	3.25	2.883	0	0	1.11004
ENSORLT00000019165	E3 ubiquitin-protein ligase MARCH2 (EC 6.3.2.-)(Membrane-associated RING finger protein 2)(Membrane-associated RING-CH protein II)(MARCH-II)(RING finger protein 172) [Source:UniProtKB/Swiss-Prot;Acc:Q9P0N8]	ENSORLG00000015303	MARCH2 (1 of 2)	10.062	16.996	9.605	4.43	0.813074
ENSORLT00000019168	E3 ubiquitin-protein ligase MARCH2 (EC 6.3.2.-)(Membrane-associated RING finger protein 2)(Membrane-associated RING-CH protein II)(MARCH-II)(RING finger protein 172) [Source:UniProtKB/Swiss-Prot;Acc:Q9P0N8]	ENSORLG00000015303	MARCH2 (1 of 2)	7.31	0	2.929	4.116	0.813074
ENSORLT00000019235	Probable methylcytosine dioxygenase TET3 (EC 1.14.11.n2) [Source:UniProtKB/Swiss-Prot;Acc:O43151]	ENSORLG00000015362	TET3	0	2.301	0	0	0.998022
ENSORLT00000019237	Probable methylcytosine dioxygenase TET3 (EC 1.14.11.n2) [Source:UniProtKB/Swiss-Prot;Acc:O43151]	ENSORLG00000015362	TET3	16.919	9.98	8.267	12.626	0.998022
ENSORLT00000019424	Natural resistance-associated macrophage protein 2 (NRAMP 2)(Divalent metal transporter 1)(DMT1) [Source:UniProtKB/Swiss-Prot;Acc:P49281]	ENSORLG00000015509	SLC11A2 (2 of 2)	3.457	4.669	2.346	3.79	1.94976
ENSORLT00000019425	Natural resistance-associated macrophage protein 2 (NRAMP 2)(Divalent metal transporter 1)(DMT1) [Source:UniProtKB/Swiss-Prot;Acc:P49281]	ENSORLG00000015509	SLC11A2 (2 of 2)	3.202	0	6.782	3.512	1.94976
ENSORLT00000019427		ENSORLG00000015512		0	3.156	11.106	2.724	1.60274
ENSORLT00000019428		ENSORLG00000015512		3.192	4.83	0	2.574	1.60274
ENSORLT00000019431		ENSORLG00000015512		14.426	3.105	11.766	5.344	1.60274
ENSORLT00000019582	Nucleolysin TIA-1 isoform p40 (p40-TIA-1)(RNA-binding protein TIA-1) [Contains Nucleolysin TIA-1 isoform p15(p15-TIA-1)] [Source:UniProtKB/Swiss-Prot;Acc:P31483]	ENSORLG00000015642	TIA1	0	2.089	0	0	1.64802
ENSORLT00000019586	Nucleolysin TIA-1 isoform p40 (p40-TIA-1)(RNA-binding protein TIA-1) [Contains Nucleolysin TIA-1 isoform p15(p15-TIA-1)] [Source:UniProtKB/Swiss-Prot;Acc:P31483]	ENSORLG00000015642	TIA1	2.79	0	0	2.174	1.64802
ENSORLT00000019590	Nucleolysin TIA-1 isoform p40 (p40-TIA-1)(RNA-binding protein TIA-1) [Contains Nucleolysin TIA-1 isoform p15(p15-TIA-1)] [Source:UniProtKB/Swiss-Prot;Acc:P31483]	ENSORLG00000015642	TIA1	37.16	34.47	56.113	60.313	1.64802
ENSORLT00000019611	DNA damage-regulated autophagy modulator protein 1 (Damage-regulated autophagy modulator) [Source:UniProtKB/Swiss-Prot;Acc:Q8N682]	ENSORLG00000015662	DRAM1	0	0	2.531	0	0.750567
ENSORLT00000019612	DNA damage-regulated autophagy modulator protein 1 (Damage-regulated autophagy modulator) [Source:UniProtKB/Swiss-Prot;Acc:Q8N682]	ENSORLG00000015662	DRAM1	7.399	14.943	9.423	10.306	0.750567
ENSORLT00000019623	Dynactin subunit 3 (Dynactin complex subunit 22 kDa subunit)(p22) [Source:UniProtKB/Swiss-Prot;Acc:O75935]	ENSORLG00000015671	DCTN3	2.621	2.47	0	0	1.25668
ENSORLT00000019624	Dynactin subunit 3 (Dynactin complex subunit 22 kDa subunit)(p22) [Source:UniProtKB/Swiss-Prot;Acc:O75935]	ENSORLG00000015671	DCTN3	118.522	89.958	186.273	73.095	1.25668
ENSORLT00000019625	Tripeptidyl-peptidase 1 Precursor (TPP-1)(EC 3.4.14.9)(Tripeptidyl-peptidase I)(TPP-I)(Tripeptidyl aminopeptidase)(Lysosomal pepstatin-insensitive protease)(LPIC)(Cell growth-inhibiting gene 1 protein) [Source:UniProtKB/Swiss-Prot;Acc:O14773]	ENSORLG00000015670	TPP1	0	2.895	2.224	0	0.891874
ENSORLT00000019626	Tripeptidyl-peptidase 1 Precursor (TPP-1)(EC 3.4.14.9)(Tripeptidyl-peptidase I)(TPP-I)(Tripeptidyl aminopeptidase)(Lysosomal pepstatin-insensitive protease)(LPIC)(Cell growth-inhibiting gene 1 protein) [Source:UniProtKB/Swiss-Prot;Acc:O14773]	ENSORLG00000015670	TPP1	0	2.363	2.182	2.019	0.891874
ENSORLT00000019627	Tripeptidyl-peptidase 1 Precursor (TPP-1)(EC 3.4.14.9)(Tripeptidyl-peptidase I)(TPP-I)(Tripeptidyl aminopeptidase)(Lysosomal pepstatin-insensitive protease)(LPIC)(Cell growth-inhibiting gene 1 protein) [Source:UniProtKB/Swiss-Prot;Acc:O14773]	ENSORLG00000015670	TPP1	64.667	89.272	56.832	32.824	0.891874
ENSORLT00000020247	Deoxyribonuclease-2-alpha Precursor (EC 3.1.22.1)(Deoxyribonuclease II alpha)(DNase II alpha)(Acid DNase)(Lysosomal DNase II)(R31240_2) [Source:UniProtKB/Swiss-Prot;Acc:O00115]	ENSORLG00000016180	DNASE2	3.1	6.934	0	2.512	1.51505
ENSORLT00000020248	Deoxyribonuclease-2-alpha Precursor (EC 3.1.22.1)(Deoxyribonuclease II alpha)(DNase II alpha)(Acid DNase)(Lysosomal DNase II)(R31240_2) [Source:UniProtKB/Swiss-Prot;Acc:O00115]	ENSORLG00000016180	DNASE2	35.653	33.662	60.32	29.028	1.51505
ENSORLT00000020285	Cytochrome b ascorbate-dependent protein 3 (EC 1.-.-.-)(Lysosomal cytochrome b)(LCytb) [Source:UniProtKB/Swiss-Prot;Acc:Q8NBI2]	ENSORLG00000016210	CYBASC3	12.161	10.872	20.273	12.795	0.854205
ENSORLT00000020287	Cytochrome b ascorbate-dependent protein 3 (EC 1.-.-.-)(Lysosomal cytochrome b)(LCytb) [Source:UniProtKB/Swiss-Prot;Acc:Q8NBI2]	ENSORLG00000016210	CYBASC3	3.109	0	0	0	0.854205
ENSORLT00000020308	Cytoplasmic polyadenylation element-binding protein 2 (CPE-binding protein 2)(CPE-BP2)(hCPEB-2) [Source:UniProtKB/Swiss-Prot;Acc:Q7Z5Q1]	ENSORLG00000016222	CPEB2	0	3.401	0	0	1.08347
ENSORLT00000020310	Cytoplasmic polyadenylation element-binding protein 2 (CPE-binding protein 2)(CPE-BP2)(hCPEB-2) [Source:UniProtKB/Swiss-Prot;Acc:Q7Z5Q1]	ENSORLG00000016222	CPEB2	2.112	2.803	0	0	1.08347
ENSORLT00000020311	Cytoplasmic polyadenylation element-binding protein 2 (CPE-binding protein 2)(CPE-BP2)(hCPEB-2) [Source:UniProtKB/Swiss-Prot;Acc:Q7Z5Q1]	ENSORLG00000016222	CPEB2	12.964	21.852	44.3	8.116	1.08347
ENSORLT00000020368	40S ribosomal protein S16 [Source:UniProtKB/Swiss-Prot;Acc:P62249]	ENSORLG00000016271	RPS16P1	1063.84	866.388	357.925	856.227	1.31917
ENSORLT00000020369	40S ribosomal protein S16 [Source:UniProtKB/Swiss-Prot;Acc:P62249]	ENSORLG00000016271	RPS16P1	0	2.202	3.806	7.445	1.31917
ENSORLT00000020381	Translation initiation factor eIF-2B subunit delta (eIF-2B GDP-GTP exchange factor subunit delta) [Source:UniProtKB/Swiss-Prot;Acc:Q9UI10]	ENSORLG00000016283	EIF2B4	9.451	6.535	9.661	11.596	1.04618
ENSORLT00000020384	Translation initiation factor eIF-2B subunit delta (eIF-2B GDP-GTP exchange factor subunit delta) [Source:UniProtKB/Swiss-Prot;Acc:Q9UI10]	ENSORLG00000016283	EIF2B4	16.105	14.299	8.479	7.789	1.04618
ENSORLT00000020416		ENSORLG00000016310		15.427	13.721	10.368	10.544	1.99079
ENSORLT00000020418		ENSORLG00000016310		3.176	3.986	5.824	5.861	1.99079
ENSORLT00000020425	Maleylacetoacetate isomerase (MAAI)(EC 5.2.1.2)(Glutathione S-transferase zeta 1)(EC 2.5.1.18)(GSTZ1-1) [Source:UniProtKB/Swiss-Prot;Acc:O43708]	ENSORLG00000016318	GSTZ1	7.986	0	0	2.277	1.12065
ENSORLT00000020427	Maleylacetoacetate isomerase (MAAI)(EC 5.2.1.2)(Glutathione S-transferase zeta 1)(EC 2.5.1.18)(GSTZ1-1) [Source:UniProtKB/Swiss-Prot;Acc:O43708]	ENSORLG00000016318	GSTZ1	33.334	42.113	54.877	10.185	1.12065
ENSORLT00000020562	Malcavernin (Cerebral cavernous malformations 2 protein) [Source:UniProtKB/Swiss-Prot;Acc:Q9BSQ5]	ENSORLG00000016421	CCM2	3.514	12.783	11.331	15.237	1.04269
ENSORLT00000020563	Malcavernin (Cerebral cavernous malformations 2 protein) [Source:UniProtKB/Swiss-Prot;Acc:Q9BSQ5]	ENSORLG00000016421	CCM2	10.425	2.528	0	0	1.04269
ENSORLT00000020564	Malcavernin (Cerebral cavernous malformations 2 protein) [Source:UniProtKB/Swiss-Prot;Acc:Q9BSQ5]	ENSORLG00000016421	CCM2	3.62	5.344	0	0	1.04269
ENSORLT00000020776	Tetraspanin-9 (Tspan-9)(Tetraspan NET-5) [Source:UniProtKB/Swiss-Prot;Acc:O75954]	ENSORLG00000016594	TSPAN9 (1 of 2)	117.817	142.183	121.385	107.702	1.11128
ENSORLT00000020777	Tetraspanin-9 (Tspan-9)(Tetraspan NET-5) [Source:UniProtKB/Swiss-Prot;Acc:O75954]	ENSORLG00000016594	TSPAN9 (1 of 2)	7.568	9.482	16.574	15.654	1.11128
ENSORLT00000020806	Dihydrolipoyllysine-residue succinyltransferase component of 2-oxoglutarate dehydrogenase complex, mitochondrial Precursor (EC 2.3.1.61)(Dihydrolipoamide succinyltransferase component of 2-oxoglutarate dehydrogenase complex)(E2)(E2K) [Source:UniProtKB/Swi	ENSORLG00000016623	DLSTP	19.86	32.741	21.924	19.576	0.929629
ENSORLT00000020807	Dihydrolipoyllysine-residue succinyltransferase component of 2-oxoglutarate dehydrogenase complex, mitochondrial Precursor (EC 2.3.1.61)(Dihydrolipoamide succinyltransferase component of 2-oxoglutarate dehydrogenase complex)(E2)(E2K) [Source:UniProtKB/Swi	ENSORLG00000016623	DLSTP	74.631	72.24	79.921	99.562	0.929629
ENSORLT00000020849	Coiled-coil-helix-coiled-coil-helix domain-containing protein 6 [Source:UniProtKB/Swiss-Prot;Acc:Q9BRQ6]	ENSORLG00000016662	CHCHD6	40.094	70.489	48.637	31.393	1.47688
ENSORLT00000020850	Coiled-coil-helix-coiled-coil-helix domain-containing protein 6 [Source:UniProtKB/Swiss-Prot;Acc:Q9BRQ6]	ENSORLG00000016662	CHCHD6	0	0	3.683	8.197	1.47688
ENSORLT00000020953	Homocysteine-responsive endoplasmic reticulum-resident ubiquitin-like domain member 2 protein [Source:UniProtKB/Swiss-Prot;Acc:Q9BSE4]	ENSORLG00000016752	HERPUD2 (2 of 2)	0	0	2.299	6.992	1.32313
ENSORLT00000020955	Homocysteine-responsive endoplasmic reticulum-resident ubiquitin-like domain member 2 protein [Source:UniProtKB/Swiss-Prot;Acc:Q9BSE4]	ENSORLG00000016752	HERPUD2 (2 of 2)	85.242	142.041	157.199	80.76	1.32313
ENSORLT00000020968	Ferritin H3 (Fragment). [Source:UniProtKB/TrEMBL;Acc:Q9W6X5]	ENSORLG00000016761	Q9W6X5_ORYLA	10.515	11.993	19.229	5.202	1.57591
ENSORLT00000020969	Ferritin H3 (Fragment). [Source:UniProtKB/TrEMBL;Acc:Q9W6X5]	ENSORLG00000016761	Q9W6X5_ORYLA	612.18	157.162	103.144	420.364	1.57591
ENSORLT00000020971	Ferritin H3 (Fragment). [Source:UniProtKB/TrEMBL;Acc:Q9W6X5]	ENSORLG00000016761	Q9W6X5_ORYLA	198.418	87.031	66.69	206.798	1.57591
ENSORLT00000020972	Ferritin H3 (Fragment). [Source:UniProtKB/TrEMBL;Acc:Q9W6X5]	ENSORLG00000016761	Q9W6X5_ORYLA	7.337	5.906	0	2.299	1.57591
ENSORLT00000020974	Ferritin H3 (Fragment). [Source:UniProtKB/TrEMBL;Acc:Q9W6X5]	ENSORLG00000016761	Q9W6X5_ORYLA	546.476	382.493	98.62	217.673	1.57591
ENSORLT00000020975	Ferritin H3 (Fragment). [Source:UniProtKB/TrEMBL;Acc:Q9W6X5]	ENSORLG00000016761	Q9W6X5_ORYLA	28.695	3.196	0	7.662	1.57591
ENSORLT00000021003	Apoptosis regulator Bcl-2 [Source:UniProtKB/Swiss-Prot;Acc:P10415]	ENSORLG00000016791	BCL2	52.157	60.566	129.174	10.843	1.69937
ENSORLT00000021006	Apoptosis regulator Bcl-2 [Source:UniProtKB/Swiss-Prot;Acc:P10415]	ENSORLG00000016791	BCL2	0	0	0	2.259	1.69937
ENSORLT00000021024	PIH1 domain-containing protein 1 (Nucleolar protein 17 homolog) [Source:UniProtKB/Swiss-Prot;Acc:Q9NWS0]	ENSORLG00000016801	PIH1D1	17.148	8.753	7.978	8.761	0.866894
ENSORLT00000021026	PIH1 domain-containing protein 1 (Nucleolar protein 17 homolog) [Source:UniProtKB/Swiss-Prot;Acc:Q9NWS0]	ENSORLG00000016801	PIH1D1	0	0	2.084	4.585	0.866894
ENSORLT00000021100	Cytochrome b-c1 complex subunit 1, mitochondrial Precursor (Ubiquinol-cytochrome-c reductase complex core protein 1)(Core protein I)(Complex III subunit 1) [Source:UniProtKB/Swiss-Prot;Acc:P31930]	ENSORLG00000016863	UQCRC1	73.001	113.181	69.626	111.889	1.45667
ENSORLT00000021102	Cytochrome b-c1 complex subunit 1, mitochondrial Precursor (Ubiquinol-cytochrome-c reductase complex core protein 1)(Core protein I)(Complex III subunit 1) [Source:UniProtKB/Swiss-Prot;Acc:P31930]	ENSORLG00000016863	UQCRC1	12.254	9.828	23.43	13.002	1.45667
ENSORLT00000021188	Dual specificity protein phosphatase 3 (EC 3.1.3.48)(EC 3.1.3.16)(Dual specificity protein phosphatase VHR) [Source:UniProtKB/Swiss-Prot;Acc:P51452]	ENSORLG00000016936	DUSP3	3.916	0	0	0	0.765482
ENSORLT00000021189	Dual specificity protein phosphatase 3 (EC 3.1.3.48)(EC 3.1.3.16)(Dual specificity protein phosphatase VHR) [Source:UniProtKB/Swiss-Prot;Acc:P51452]	ENSORLG00000016936	DUSP3	4.189	13.063	2.319	4.803	0.765482
ENSORLT00000021199	Putative sodium-coupled neutral amino acid transporter 11 [Source:UniProtKB/Swiss-Prot;Acc:Q08AI6]	ENSORLG00000016946	SLC38A11	9.165	7.783	35.069	0	0.99659
ENSORLT00000021201	Putative sodium-coupled neutral amino acid transporter 11 [Source:UniProtKB/Swiss-Prot;Acc:Q08AI6]	ENSORLG00000016946	SLC38A11	0	4.061	0	0	0.99659
ENSORLT00000021202	Putative sodium-coupled neutral amino acid transporter 11 [Source:UniProtKB/Swiss-Prot;Acc:Q08AI6]	ENSORLG00000016946	SLC38A11	0	2.997	2.086	0	0.99659
ENSORLT00000021505	NAD-dependent deacetylase sirtuin-5 (EC 3.5.1.-)(SIR2-like protein 5) [Source:UniProtKB/Swiss-Prot;Acc:Q9NXA8]	ENSORLG00000017188	SIRT5 (2 of 2)	15.25	4.281	7.317	11.322	1.31381
ENSORLT00000021506	NAD-dependent deacetylase sirtuin-5 (EC 3.5.1.-)(SIR2-like protein 5) [Source:UniProtKB/Swiss-Prot;Acc:Q9NXA8]	ENSORLG00000017188	SIRT5 (2 of 2)	17.91	12.875	11.442	13.147	1.31381
ENSORLT00000021507	NAD-dependent deacetylase sirtuin-5 (EC 3.5.1.-)(SIR2-like protein 5) [Source:UniProtKB/Swiss-Prot;Acc:Q9NXA8]	ENSORLG00000017188	SIRT5 (2 of 2)	2.862	5.455	4.883	7.15	1.31381
ENSORLT00000021538	Zinc finger protein ZPR1 (Zinc finger protein 259) [Source:UniProtKB/Swiss-Prot;Acc:O75312]	ENSORLG00000017211	ZNF259	5.19	8.293	9.259	5.444	1.2661
ENSORLT00000021539	Zinc finger protein ZPR1 (Zinc finger protein 259) [Source:UniProtKB/Swiss-Prot;Acc:O75312]	ENSORLG00000017211	ZNF259	22.574	6.467	8.027	5.788	1.2661
ENSORLT00000021540	Transmembrane protein 19 [Source:UniProtKB/Swiss-Prot;Acc:Q96HH6]	ENSORLG00000017212	TMEM19	518.146	52.085	302.733	144.872	1.03179
ENSORLT00000021542	Transmembrane protein 19 [Source:UniProtKB/Swiss-Prot;Acc:Q96HH6]	ENSORLG00000017212	TMEM19	50.447	123.604	91.584	12.797	1.03179
ENSORLT00000021895	2-oxoglutarate dehydrogenase E1 component, mitochondrial Precursor (EC 1.2.4.2)(Alpha-ketoglutarate dehydrogenase) [Source:UniProtKB/Swiss-Prot;Acc:Q02218]	ENSORLG00000017507	OGDH (1 of 2)	25.208	18.316	58.126	23.584	0.921555
ENSORLT00000021896	2-oxoglutarate dehydrogenase E1 component, mitochondrial Precursor (EC 1.2.4.2)(Alpha-ketoglutarate dehydrogenase) [Source:UniProtKB/Swiss-Prot;Acc:Q02218]	ENSORLG00000017507	OGDH (1 of 2)	5.475	4.252	2.51	0	0.921555
ENSORLT00000021897	2-oxoglutarate dehydrogenase E1 component, mitochondrial Precursor (EC 1.2.4.2)(Alpha-ketoglutarate dehydrogenase) [Source:UniProtKB/Swiss-Prot;Acc:Q02218]	ENSORLG00000017507	OGDH (1 of 2)	41.66	46.068	64.72	34.421	0.921555
ENSORLT00000021934	Protein lunapark [Source:UniProtKB/Swiss-Prot;Acc:Q9C0E8]	ENSORLG00000017531	KIAA1715 (1 of 2)	15.266	11.132	7.441	9.367	0.876999
ENSORLT00000021937	Protein lunapark [Source:UniProtKB/Swiss-Prot;Acc:Q9C0E8]	ENSORLG00000017531	KIAA1715 (1 of 2)	0	0	0	2.307	0.876999
ENSORLT00000021997	Guanylate kinase (EC 2.7.4.8)(GMP kinase) [Source:UniProtKB/Swiss-Prot;Acc:Q16774]	ENSORLG00000017581	GUK1 (2 of 2)	10.573	53.465	63.006	15.911	1.47843
ENSORLT00000021999	Guanylate kinase (EC 2.7.4.8)(GMP kinase) [Source:UniProtKB/Swiss-Prot;Acc:Q16774]	ENSORLG00000017581	GUK1 (2 of 2)	3.409	2.211	3.503	3.848	1.47843
ENSORLT00000022000	Guanylate kinase (EC 2.7.4.8)(GMP kinase) [Source:UniProtKB/Swiss-Prot;Acc:Q16774]	ENSORLG00000017581	GUK1 (2 of 2)	3.132	2.638	2.694	2.575	1.47843
ENSORLT00000022059	Serine/threonine-protein kinase LATS1 (EC 2.7.11.1)(Large tumor suppressor homolog 1)(WARTS protein kinase)(h-warts) [Source:UniProtKB/Swiss-Prot;Acc:O95835]	ENSORLG00000017630	LATS1	7.617	6.69	3.693	7.497	0.89724
ENSORLT00000022060	Serine/threonine-protein kinase LATS1 (EC 2.7.11.1)(Large tumor suppressor homolog 1)(WARTS protein kinase)(h-warts) [Source:UniProtKB/Swiss-Prot;Acc:O95835]	ENSORLG00000017630	LATS1	7.453	4.622	10.926	6.232	0.89724
ENSORLT00000022313	V-type proton ATPase subunit H (V-ATPase subunit H)(Vacuolar proton pump subunit H)(V-ATPase 50/57 kDa subunits)(Vacuolar proton pump subunit SFD)(VMA13)(Nef-binding protein 1)(NBP1) [Source:UniProtKB/Swiss-Prot;Acc:Q9UI12]	ENSORLG00000017832	ATP6V1H	49.088	20.802	30.294	12.526	1.36432
ENSORLT00000022315	V-type proton ATPase subunit H (V-ATPase subunit H)(Vacuolar proton pump subunit H)(V-ATPase 50/57 kDa subunits)(Vacuolar proton pump subunit SFD)(VMA13)(Nef-binding protein 1)(NBP1) [Source:UniProtKB/Swiss-Prot;Acc:Q9UI12]	ENSORLG00000017832	ATP6V1H	37.333	19.396	82.893	16.665	1.36432
ENSORLT00000022317	V-type proton ATPase subunit H (V-ATPase subunit H)(Vacuolar proton pump subunit H)(V-ATPase 50/57 kDa subunits)(Vacuolar proton pump subunit SFD)(VMA13)(Nef-binding protein 1)(NBP1) [Source:UniProtKB/Swiss-Prot;Acc:Q9UI12]	ENSORLG00000017832	ATP6V1H	13.64	21.003	16.449	16.411	1.36432
ENSORLT00000022447	Vacuolar protein sorting-associated protein 29 (EC 3.1.3.3)(Vesicle protein sorting 29)(hVPS29)(PEP11) [Source:UniProtKB/Swiss-Prot;Acc:Q9UBQ0]	ENSORLG00000017935	VPS29	0	6.082	0	2.227	1.70694
ENSORLT00000022448	Vacuolar protein sorting-associated protein 29 (EC 3.1.3.3)(Vesicle protein sorting 29)(hVPS29)(PEP11) [Source:UniProtKB/Swiss-Prot;Acc:Q9UBQ0]	ENSORLG00000017935	VPS29	370.807	184.068	293.069	155.172	1.70694
ENSORLT00000022482		ENSORLG00000017958		0	0	0	2.352	1.95594
ENSORLT00000022484		ENSORLG00000017958		20.531	24.698	24.566	8.168	1.95594
ENSORLT00000022499		ENSORLG00000017969		15.683	67.507	47.869	12.358	1.75192
ENSORLT00000022500		ENSORLG00000017969		7.421	18.802	41.165	16.229	1.75192
ENSORLT00000022502		ENSORLG00000017969		12.38	0	3.234	18.916	1.75192
ENSORLT00000022616	Syntaxin-7 [Source:UniProtKB/Swiss-Prot;Acc:O15400]	ENSORLG00000018056	STX7	81.799	34.568	28.994	54.337	0.832386
ENSORLT00000022619	Syntaxin-7 [Source:UniProtKB/Swiss-Prot;Acc:O15400]	ENSORLG00000018056	STX7	0	0	0	2.124	0.832386
ENSORLT00000022785	NADH dehydrogenase [ubiquinone] 1 alpha subcomplex subunit 10, mitochondrial Precursor (NADH-ubiquinone oxidoreductase 42 kDa subunit)(Complex I-42kD)(CI-42kD) [Source:UniProtKB/Swiss-Prot;Acc:O95299]	ENSORLG00000018189	NDUFA10	171.514	204.428	167.238	144.976	1.70768
ENSORLT00000022787	NADH dehydrogenase [ubiquinone] 1 alpha subcomplex subunit 10, mitochondrial Precursor (NADH-ubiquinone oxidoreductase 42 kDa subunit)(Complex I-42kD)(CI-42kD) [Source:UniProtKB/Swiss-Prot;Acc:O95299]	ENSORLG00000018189	NDUFA10	0	0	0	2.726	1.70768
ENSORLT00000022789	Putative E3 ubiquitin-protein ligase UBR7 (EC 6.3.2.-)(N-recognin-7) [Source:UniProtKB/Swiss-Prot;Acc:Q8N806]	ENSORLG00000018193	UBR7 (1 of 2)	26.142	14.721	13.841	10.461	0.816505
ENSORLT00000022792	Putative E3 ubiquitin-protein ligase UBR7 (EC 6.3.2.-)(N-recognin-7) [Source:UniProtKB/Swiss-Prot;Acc:Q8N806]	ENSORLG00000018193	UBR7 (1 of 2)	16.785	26.972	37.104	32.15	0.816505
ENSORLT00000022800	BRCA1-A complex subunit BRE (Brain and reproductive organ-expressed protein)(BRCA1/BRCA2-containing complex subunit 45) [Source:UniProtKB/Swiss-Prot;Acc:Q9NXR7]	ENSORLG00000018206	BRE	0	2.037	0	2.249	1.75077
ENSORLT00000022801	BRCA1-A complex subunit BRE (Brain and reproductive organ-expressed protein)(BRCA1/BRCA2-containing complex subunit 45) [Source:UniProtKB/Swiss-Prot;Acc:Q9NXR7]	ENSORLG00000018206	BRE	30.013	10.754	18.089	16.781	1.75077
ENSORLT00000022802	BRCA1-A complex subunit BRE (Brain and reproductive organ-expressed protein)(BRCA1/BRCA2-containing complex subunit 45) [Source:UniProtKB/Swiss-Prot;Acc:Q9NXR7]	ENSORLG00000018206	BRE	0	0	3.093	0	1.75077
ENSORLT00000022861	Myosin-Ib (Myosin I alpha)(MMI-alpha)(MMIa)(MYH-1c) [Source:UniProtKB/Swiss-Prot;Acc:O43795]	ENSORLG00000018254	MYO1B	69.67	34.14	37.781	30.744	0.757676
ENSORLT00000022864	Myosin-Ib (Myosin I alpha)(MMI-alpha)(MMIa)(MYH-1c) [Source:UniProtKB/Swiss-Prot;Acc:O43795]	ENSORLG00000018254	MYO1B	4.24	9.16	0	2.35	0.757676
ENSORLT00000022941	NADH dehydrogenase [ubiquinone] iron-sulfur protein 3, mitochondrial Precursor (EC 1.6.5.3)(EC 1.6.99.3)(NADH-ubiquinone oxidoreductase 30 kDa subunit)(Complex I-30kD)(CI-30kD) [Source:UniProtKB/Swiss-Prot;Acc:O75489]	ENSORLG00000018322	NDUFS3	157.479	53.681	69.688	80.176	1.51104
ENSORLT00000022943	NADH dehydrogenase [ubiquinone] iron-sulfur protein 3, mitochondrial Precursor (EC 1.6.5.3)(EC 1.6.99.3)(NADH-ubiquinone oxidoreductase 30 kDa subunit)(Complex I-30kD)(CI-30kD) [Source:UniProtKB/Swiss-Prot;Acc:O75489]	ENSORLG00000018322	NDUFS3	20.457	21.421	23.514	24.638	1.51104
ENSORLT00000022944	NADH dehydrogenase [ubiquinone] iron-sulfur protein 3, mitochondrial Precursor (EC 1.6.5.3)(EC 1.6.99.3)(NADH-ubiquinone oxidoreductase 30 kDa subunit)(Complex I-30kD)(CI-30kD) [Source:UniProtKB/Swiss-Prot;Acc:O75489]	ENSORLG00000018322	NDUFS3	20.916	22.539	25.839	26.546	1.51104
ENSORLT00000023366		ENSORLG00000018700		28.398	22.599	10.024	18.232	1.74262
ENSORLT00000023369		ENSORLG00000018700		0	0	2.79	2.89	1.74262
ENSORLT00000023436		ENSORLG00000018763		5.16	5.057	2.322	6.365	1.72377
ENSORLT00000023438		ENSORLG00000018763		0	0	6.711	0	1.72377
ENSORLT00000023477	Required for meiotic nuclear division protein 1 homolog [Source:UniProtKB/Swiss-Prot;Acc:Q9NWS8]	ENSORLG00000018795	RMND1	0	2.946	2.431	3.596	1.28223
ENSORLT00000023479	Required for meiotic nuclear division protein 1 homolog [Source:UniProtKB/Swiss-Prot;Acc:Q9NWS8]	ENSORLG00000018795	RMND1	17.927	8.303	17.71	13.066	1.28223
ENSORLT00000024000	Alpha-parvin (Calponin-like integrin-linked kinase-binding protein)(CH-ILKBP)(Matrix-remodeling-associated protein 2)(Actopaxin) [Source:UniProtKB/Swiss-Prot;Acc:Q9NVD7]	ENSORLG00000019267	PARVA	2.828	0	3.422	3.987	0.804278
ENSORLT00000024002	Alpha-parvin (Calponin-like integrin-linked kinase-binding protein)(CH-ILKBP)(Matrix-remodeling-associated protein 2)(Actopaxin) [Source:UniProtKB/Swiss-Prot;Acc:Q9NVD7]	ENSORLG00000019267	PARVA	3.388	0	4.161	3.343	0.804278
ENSORLT00000024005	Alpha-parvin (Calponin-like integrin-linked kinase-binding protein)(CH-ILKBP)(Matrix-remodeling-associated protein 2)(Actopaxin) [Source:UniProtKB/Swiss-Prot;Acc:Q9NVD7]	ENSORLG00000019267	PARVA	334.49	138.678	185.063	130.186	0.804278
ENSORLT00000024023		ENSORLG00000019287		7.453	7	5.919	12.259	0.904173
ENSORLT00000024026		ENSORLG00000019287		57.984	48.327	9.562	26.971	0.904173
ENSORLT00000024161	Nucleolar complex protein 3 homolog (NOC3 protein homolog)(NOC3-like protein)(Nucleolar complex-associated protein 3-like protein)(Factor for adipocyte differentiation 24) [Source:UniProtKB/Swiss-Prot;Acc:Q8WTT2]	ENSORLG00000019410	NOC3L	2.056	2.623	2.222	3.24	1.70401
ENSORLT00000024165	Nucleolar complex protein 3 homolog (NOC3 protein homolog)(NOC3-like protein)(Nucleolar complex-associated protein 3-like protein)(Factor for adipocyte differentiation 24) [Source:UniProtKB/Swiss-Prot;Acc:Q8WTT2]	ENSORLG00000019410	NOC3L	19.676	18.119	14.592	10.717	1.70401
ENSORLT00000024437	WD repeat-containing protein 36 (T-cell activation WD repeat-containing protein)(TA-WDRP) [Source:UniProtKB/Swiss-Prot;Acc:Q8NI36]	ENSORLG00000019652	WDR36	25.772	36.7	41.377	18.949	0.945815
ENSORLT00000024441	WD repeat-containing protein 36 (T-cell activation WD repeat-containing protein)(TA-WDRP) [Source:UniProtKB/Swiss-Prot;Acc:Q8NI36]	ENSORLG00000019652	WDR36	5.166	8.637	9.075	13.53	0.945815
ENSORLT00000024655		ENSORLG00000019849		7.684	2.769	3.829	2.602	1.0128
ENSORLT00000024659		ENSORLG00000019849		2.53	0	2.232	0	1.0128
ENSORLT00000024660		ENSORLG00000019849		0	0	0	3.093	1.0128
ENSORLT00000024741	Uncharacterized protein C6orf125 (Breast cancer-associated protein SGA-81M) [Source:UniProtKB/Swiss-Prot;Acc:Q9BRT2]	ENSORLG00000019925	C6orf125	2.894	0	2.49	0	0.980867
ENSORLT00000024742	Uncharacterized protein C6orf125 (Breast cancer-associated protein SGA-81M) [Source:UniProtKB/Swiss-Prot;Acc:Q9BRT2]	ENSORLG00000019925	C6orf125	32.472	11.721	18.113	20.188	0.980867
ENSORLT00000024744	Uncharacterized protein C6orf125 (Breast cancer-associated protein SGA-81M) [Source:UniProtKB/Swiss-Prot;Acc:Q9BRT2]	ENSORLG00000019925	C6orf125	0	0	0	2.67	0.980867
ENSORLT00000024918	F-box only protein 7 [Source:UniProtKB/Swiss-Prot;Acc:Q9Y3I1]	ENSORLG00000020080	FBXO7	4.444	15.963	14.279	4.32	1.79799
ENSORLT00000024921	F-box only protein 7 [Source:UniProtKB/Swiss-Prot;Acc:Q9Y3I1]	ENSORLG00000020080	FBXO7	4.123	0	2.232	3.442	1.79799
ENSORLT00000024938	Serine/threonine-protein kinase 4 (EC 2.7.11.1)(STE20-like kinase MST1)(MST-1)(Mammalian STE20-like protein kinase 1)(Serine/threonine-protein kinase Krs-2) [Source:UniProtKB/Swiss-Prot;Acc:Q13043]	ENSORLG00000020097	STK4	30.012	13.879	24.571	43.208	1.88492
ENSORLT00000024939	Serine/threonine-protein kinase 4 (EC 2.7.11.1)(STE20-like kinase MST1)(MST-1)(Mammalian STE20-like protein kinase 1)(Serine/threonine-protein kinase Krs-2) [Source:UniProtKB/Swiss-Prot;Acc:Q13043]	ENSORLG00000020097	STK4	3.602	3.172	2.682	0	1.88492
ENSORLT00000024940	Serine/threonine-protein kinase 4 (EC 2.7.11.1)(STE20-like kinase MST1)(MST-1)(Mammalian STE20-like protein kinase 1)(Serine/threonine-protein kinase Krs-2) [Source:UniProtKB/Swiss-Prot;Acc:Q13043]	ENSORLG00000020097	STK4	3.018	4.437	2.663	0	1.88492
ENSORLT00000024985	Zinc finger CCHC domain-containing protein 9 [Source:UniProtKB/Swiss-Prot;Acc:Q8N567]	ENSORLG00000020135	ZCCHC9	19.574	22.482	23.723	12.493	1.80463
ENSORLT00000024987	Zinc finger CCHC domain-containing protein 9 [Source:UniProtKB/Swiss-Prot;Acc:Q8N567]	ENSORLG00000020135	ZCCHC9	4.111	2.266	2.938	9.128	1.80463
ENSORLT00000025119	Peroxisomal biogenesis factor 3 (Peroxin-3)(Peroxisomal assembly protein PEX3) [Source:UniProtKB/Swiss-Prot;Acc:P56589]	ENSORLG00000020253	PEX3	46.762	60.534	86.409	40.456	1.55571
ENSORLT00000025121	Peroxisomal biogenesis factor 3 (Peroxin-3)(Peroxisomal assembly protein PEX3) [Source:UniProtKB/Swiss-Prot;Acc:P56589]	ENSORLG00000020253	PEX3	0	0	0	2.089	1.55571
ENSORLT00000025333	Presenilins-associated rhomboid-like protein, mitochondrial Precursor (EC 3.4.21.105)(Mitochondrial intramembrane cleaving protease PARL) [Contains P-beta(Pbeta)] [Source:UniProtKB/Swiss-Prot;Acc:Q9H300]	ENSORLG00000020445	PARL (1 of 2)	31.116	37.803	62.479	22.794	0.81925
ENSORLT00000025334	Presenilins-associated rhomboid-like protein, mitochondrial Precursor (EC 3.4.21.105)(Mitochondrial intramembrane cleaving protease PARL) [Contains P-beta(Pbeta)] [Source:UniProtKB/Swiss-Prot;Acc:Q9H300]	ENSORLG00000020445	PARL (1 of 2)	5.549	6.798	4.938	4.143	0.81925
ENSORLT00000025552	Ectonucleotide pyrophosphatase/phosphodiesterase family member 6 Precursor (E-NPP6)(NPP-6)(EC 3.1.-.-) [Contains Ectonucleotide pyrophosphatase/phosphodiesterase family member 6 soluble form] [Source:UniProtKB/Swiss-Prot;Acc:Q6UWR7]	ENSORLG00000020628	ENPP6	2.463	4.527	0	2.21	0.901006
ENSORLT00000025554	Ectonucleotide pyrophosphatase/phosphodiesterase family member 6 Precursor (E-NPP6)(NPP-6)(EC 3.1.-.-) [Contains Ectonucleotide pyrophosphatase/phosphodiesterase family member 6 soluble form] [Source:UniProtKB/Swiss-Prot;Acc:Q6UWR7]	ENSORLG00000020628	ENPP6	220.187	12.317	6.151	42.386	0.901006
ENSORLT00000025623		ENSORLG00000020686		70.814	0	0	0	0.879017
ENSORLT00000025625		ENSORLG00000020686		3.294	4.403	4.717	0	0.879017
ENSORLT00000025784	Acyl-CoA-binding protein (ACBP)(Diazepam-binding inhibitor)(DBI)(Endozepine)(EP) [Source:UniProtKB/Swiss-Prot;Acc:P07108]	ENSORLG00000020821	DBI	478.513	196.468	66.699	207.214	1.10949
ENSORLT00000025785	Acyl-CoA-binding protein (ACBP)(Diazepam-binding inhibitor)(DBI)(Endozepine)(EP) [Source:UniProtKB/Swiss-Prot;Acc:P07108]	ENSORLG00000020821	DBI	0	0	0	2.134	1.10949
ENSORLT00000025802		ENSORLG00000020834		68.424	63.888	37.989	36.096	1.08929
ENSORLT00000025803		ENSORLG00000020834		10.763	11.664	21.259	9.873	1.08929
ENSORLT00000025821	Band 4.1-like protein 5 [Source:UniProtKB/Swiss-Prot;Acc:Q9HCM4]	ENSORLG00000020848	EPB41L5	7.066	9.198	9.687	0	0.760701
ENSORLT00000025822	Band 4.1-like protein 5 [Source:UniProtKB/Swiss-Prot;Acc:Q9HCM4]	ENSORLG00000020848	EPB41L5	14.63	15.915	8.517	3.262	0.760701
ENSORLT00000025823	Band 4.1-like protein 5 [Source:UniProtKB/Swiss-Prot;Acc:Q9HCM4]	ENSORLG00000020848	EPB41L5	0	0	2.209	0	0.760701
