# Supplementary material for: Conserved Expression Signatures between Medaka and Human Pigment Cell Tumors
Source: PLoS One. 2012 May 31;7(5):e37880. doi: 10.1371/journal.pone.0037880 (PMC3365055; doi:10.1371/journal.pone.0037880)
Supplement: Table S5 — Genes common in medaka tumor transcriptomes and the Hoek human melanoma gene expression signature. Columns 5 to 8 indicate in which datasets a gene is commonly regulated (1) or not (0). (XLS) [file pone.0037880.s010.xls]

## Sheet: down_invasive_annot
				common in
GeneID	Description	Symbol Medaka	Symbol Human	XE + MM	XE + Hoek genes (common with medaka)	MM + Hoek genes (common with medaka)	XE + MM + Hoek genes (common with medaka)	Motif	regulation
ENSORLG00000020741	Canalicular multispecific organic anion transporter 2 (ATP-binding cassette sub-family C member 3)(Multidrug resistance-associated protein 3)(Multi-specific organic anion transporter D)(MOAT-D) [Source:UniProtKB/Swiss-Prot;Acc:O15438]	ABCC3	ABCC3	0	0	0	0	invasive	down
ENSORLG00000009815	Disintegrin and metalloproteinase domain-containing protein 12 Precursor (ADAM 12)(EC 3.4.24.-)(Meltrin-alpha) [Source:UniProtKB/Swiss-Prot;Acc:O43184]	ADAM12 (2 of 2)	ADAM12	0	0	0	0	invasive	down
ENSORLG00000001116	Tyrosine-protein kinase receptor UFO Precursor (EC 2.7.10.1)(AXL oncogene) [Source:UniProtKB/Swiss-Prot;Acc:P30530]	AXL	AXL	0	0	0	0	invasive	down
ENSORLG00000008709	Biglycan Precursor (Bone/cartilage proteoglycan I)(PG-S1) [Source:UniProtKB/Swiss-Prot;Acc:P21810]	BGN	BGN	0	0	0	0	invasive	down
ENSORLG00000015758	Cadherin-13 Precursor (Truncated cadherin)(T-cadherin)(T-cad)(Heart cadherin)(H-cadherin)(P105) [Source:UniProtKB/Swiss-Prot;Acc:P55290]	CDH13	CDH13	1	1	1	1	invasive	down
ENSORLG00000000073	Cadherin-2 Precursor (Neural cadherin)(N-cadherin)(CDw325)(CD325 antigen) [Source:UniProtKB/Swiss-Prot;Acc:P19022]	CDH2 (2 of 2)	CDH2	0	0	0	0	invasive	down
ENSORLG00000003591	Collagen alpha-1(V) chain Precursor [Source:UniProtKB/Swiss-Prot;Acc:P20908]	COL5A1	COL5A1	0	0	0	0	invasive	down
ENSORLG00000007887	Cysteine-rich secretory protein LCCL domain-containing 2 Precursor (LCCL domain-containing cysteine-rich secretory protein 2)(Cysteine-rich secretory protein 11)(CRISP-11) [Source:UniProtKB/Swiss-Prot;Acc:Q9H0B8]	CRISPLD2	CRISPLD2	0	1	0	0	invasive	down
ENSORLG00000018064	Connective tissue growth factor Precursor (Hypertrophic chondrocyte-specific protein 24) [Source:UniProtKB/Swiss-Prot;Acc:P29279]	CTGF	CTGF	0	0	0	0	invasive	down
ENSORLG00000010756	Protein CYR61 Precursor (Cysteine-rich angiogenic inducer 61)(Insulin-like growth factor-binding protein 10)(Protein GIG1) [Source:UniProtKB/Swiss-Prot;Acc:O00622]	CYR61	CYR61	0	0	0	0	invasive	down
ENSORLG00000007469	Dickkopf-related protein 3 Precursor (Dickkopf-3)(Dkk-3)(hDkk-3) [Source:UniProtKB/Swiss-Prot;Acc:Q9UBP4]	DKK3 (2 of 2)	DKK3	0	1	0	0	invasive	down
ENSORLG00000017976	Dermatan-sulfate epimerase Precursor (DS epimerase)(EC 5.1.3.19)(Chondroitin-glucuronate 5-epimerase)(Squamous cell carcinoma antigen recognized by T-cells 2)(SART-2) [Source:UniProtKB/Swiss-Prot;Acc:Q9UL01]	DSE	DSE	0	0	0	0	invasive	down
ENSORLG00000012013	EH domain-containing protein 2 [Source:UniProtKB/Swiss-Prot;Acc:Q9NZN4]	EHD2 (2 of 2)	EHD2	1	1	1	1	invasive	down
ENSORLG00000008642	RNA polymerase II elongation factor ELL2 [Source:UniProtKB/Swiss-Prot;Acc:O00472]	ELL2	ELL2	0	0	0	0	invasive	down
ENSORLG00000008262	Tissue factor Precursor (TF)(Coagulation factor III)(Thromboplastin)(CD142 antigen) [Source:UniProtKB/Swiss-Prot;Acc:P13726]	F3 (2 of 2)	F3	0	0	0	0	invasive	down
ENSORLG00000002614	Fibrillin-1 Precursor [Source:UniProtKB/Swiss-Prot;Acc:P35555]	FBN1	FBN1	0	0	0	0	invasive	down
ENSORLG00000020860	Heparin-binding growth factor 2 Precursor (HBGF-2)(Basic fibroblast growth factor)(BFGF) [Source:UniProtKB/Swiss-Prot;Acc:P09038]	FGF2	FGF2	0	1	0	0	invasive	down
ENSORLG00000009368	Protein-lysine 6-oxidase Precursor (EC 1.4.3.13)(Lysyl oxidase) [Source:UniProtKB/Swiss-Prot;Acc:P28300]	LOX	LOX	0	1	0	0	invasive	down
ENSORLG00000016197	Lysyl oxidase homolog 2 Precursor (EC 1.4.3.-)(Lysyl oxidase-like protein 2)(Lysyl oxidase-related protein 2)(Lysyl oxidase-related protein WS9-14) [Source:UniProtKB/Swiss-Prot;Acc:Q9Y4K0]	LOXL2 (2 of 2)	LOXL2	0	1	0	0	invasive	down
ENSORLG00000007462	Protein MICAL-2 [Source:UniProtKB/Swiss-Prot;Acc:O94851]	MICAL2	MICAL2	0	0	0	0	invasive	down
ENSORLG00000003890	Nidogen-2 Precursor (NID-2)(Osteonidogen) [Source:UniProtKB/Swiss-Prot;Acc:Q14112]	NID2	NID2	0	0	0	0	invasive	down
ENSORLG00000004717	Neuropilin-1 Precursor (Vascular endothelial cell growth factor 165 receptor)(CD304 antigen) [Source:UniProtKB/Swiss-Prot;Acc:O14786]	NRP1 (2 of 2)	NRP1	0	0	0	0	invasive	down
ENSORLG00000002921	NUAK family SNF1-like kinase 1 (EC 2.7.11.1)(AMPK-related protein kinase 5) [Source:UniProtKB/Swiss-Prot;Acc:O60285]	NUAK1	NUAK1	0	0	0	0	invasive	down
ENSORLG00000012831	Beta-type platelet-derived growth factor receptor Precursor (EC 2.7.10.1)(PDGF-R-beta)(CD140 antigen-like family member B)(CD140b antigen) [Source:UniProtKB/Swiss-Prot;Acc:P09619]	PDGFRB (2 of 2)	PDGFRB	0	0	0	0	invasive	down
ENSORLG00000011978	Podocalyxin-like protein 1 Precursor [Source:UniProtKB/Swiss-Prot;Acc:O00592]	PODXL	PODXL	0	0	0	0	invasive	down
ENSORLG00000012461	Pentraxin-related protein PTX3 Precursor (Pentaxin-related protein PTX3)(Tumor necrosis factor-inducible gene 14 protein)(TSG-14) [Source:UniProtKB/Swiss-Prot;Acc:P26022]	PTX3	PTX3	0	0	0	0	invasive	down
ENSORLG00000010473	Plasminogen activator inhibitor 1 Precursor (PAI-1)(PAI)(Endothelial plasminogen activator inhibitor) [Source:UniProtKB/Swiss-Prot;Acc:P05121]	SERPINE1	SERPINE1	0	0	0	0	invasive	down
ENSORLG00000007338	Stanniocalcin-2 Precursor (STC-2)(Stanniocalcin-related protein)(STCRP)(STC-related protein) [Source:UniProtKB/Swiss-Prot;Acc:O76061]	STC2	STC2	0	0	0	0	invasive	down
ENSORLG00000015714	Transgelin (Smooth muscle protein 22-alpha)(SM22-alpha)(WS3-10)(22 kDa actin-binding protein) [Source:UniProtKB/Swiss-Prot;Acc:Q01995]	TAGLN (2 of 2)	TAGLN	0	0	0	0	invasive	down
ENSORLG00000015062	Transcription factor 4 (Immunoglobulin transcription factor 2)(ITF-2)(SL3-3 enhancer factor 2)(SEF-2) [Source:UniProtKB/Swiss-Prot;Acc:P15884]	TCF4	TCF4	0	0	0	0	invasive	down
ENSORLG00000020488	Transforming growth factor-beta-induced protein ig-h3 Precursor (Beta ig-h3)(Kerato-epithelin)(RGD-containing collagen-associated protein)(RGD-CAP) [Source:UniProtKB/Swiss-Prot;Acc:Q15582]	TGFBI	TGFBI	0	0	0	0	invasive	down
ENSORLG00000016859	Thrombospondin-1 Precursor [Source:UniProtKB/Swiss-Prot;Acc:P07996]	THBS1 (2 of 2)	THBS1	0	0	0	0	invasive	down
ENSORLG00000004915	Tumor necrosis factor receptor superfamily member 11B Precursor (Osteoprotegerin)(Osteoclastogenesis inhibitory factor) [Source:UniProtKB/Swiss-Prot;Acc:O00300]	TNFRSF11B	TNFRSF11B	0	0	0	0	invasive	down
ENSORLG00000019375	Tropomyosin beta chain (Tropomyosin-2)(Beta-tropomyosin) [Source:UniProtKB/Swiss-Prot;Acc:P07951]	TPM2	TPM2	0	0	0	0	invasive	down
ENSORLG00000002662	ALX homeobox protein 1 (Cartilage homeoprotein 1)(CART-1) [Source:UniProtKB/Swiss-Prot;Acc:Q15699]	ALX1	ALX1	0	1	0	0	proliferative	down
ENSORLG00000003485	AP-1 complex subunit sigma-2 (Adapter-related protein complex 1 sigma-1B subunit)(Adaptor protein complex AP-1 sigma-1B subunit)(Sigma-adaptin 1B)(Sigma1B-adaptin)(Golgi adaptor HA1/AP1 adaptin sigma-1B subunit)(Clathrin assembly protein complex 1 sigma-1	AP1S2 (2 of 2)	AP1S2	0	0	0	0	proliferative	down
ENSORLG00000013986	Apolipoprotein E Precursor (Apo-E) [Source:UniProtKB/Swiss-Prot;Acc:P02649]	APOE (2 of 2)	APOE	0	0	0	0	proliferative	down
ENSORLG00000018135	Calpain-3 (EC 3.4.22.54)(Calpain L3)(Calpain p94)(Calcium-activated neutral proteinase 3)(CANP 3)(Muscle-specific calcium-activated neutral protease 3)(New calpain 1)(nCL-1) [Source:UniProtKB/Swiss-Prot;Acc:P20807]	CAPN3	CAPN3	0	0	0	0	proliferative	down
ENSORLG00000018877	Cyclin-dependent kinase 5 activator 1 Precursor (CDK5 activator 1)(Cyclin-dependent kinase 5 regulatory subunit 1)(Tau protein kinase II 23 kDa subunit)(p23)(TPKII regulatory subunit) [Contains Cyclin-dependent kinase 5 activator 1, p35(p35);Cyclin-depend	CDK5R1 (2 of 2)	CDK5R1	1	1	1	1	proliferative	down
ENSORLG00000009588	Cbp/p300-interacting transactivator 1 (Melanocyte-specific protein 1) [Source:UniProtKB/Swiss-Prot;Acc:Q99966]	CITED1	CITED1	1	1	1	1	proliferative	down
ENSORLG00000012962	Chloride channel protein 7 (ClC-7) [Source:UniProtKB/Swiss-Prot;Acc:P51798]	CLCN7	CLCN7	0	0	0	0	proliferative	down
ENSORLG00000017760	L-dopachrome tautomerase Precursor (DCT)(DT)(EC 5.3.3.12)(L-dopachrome Delta-isomerase)(Tyrosinase-related protein 2)(TRP-2)(TRP2) [Source:UniProtKB/Swiss-Prot;Acc:P40126]	DCT	DCT	0	0	0	0	proliferative	down
ENSORLG00000011054	Endothelin B receptor Precursor (ET-B)(Endothelin receptor non-selective type) [Source:UniProtKB/Swiss-Prot;Acc:P24530]	EDNRB (1 of 2)	EDNRB	0	0	0	0	proliferative	down
ENSORLG00000007685	Receptor tyrosine-protein kinase erbB-3 Precursor (c-erbB3)(EC 2.7.10.1)(Tyrosine kinase-type cell surface receptor HER3) [Source:UniProtKB/Swiss-Prot;Acc:P21860]	ERBB3 (2 of 2)	ERBB3	0	1	0	0	proliferative	down
ENSORLG00000017010	Polypeptide N-acetylgalactosaminyltransferase 3 (EC 2.4.1.41)(Polypeptide GalNAc transferase 3)(pp-GaNTase 3)(GalNAc-T3)(Protein-UDP acetylgalactosaminyltransferase 3)(UDP-GalNAc:polypeptide N-acetylgalactosaminyltransferase 3) [Source:UniProtKB/Swiss-Pro	GALNT3	GALNT3	0	0	1	0	proliferative	down
ENSORLG00000013044	GMP reductase 1 (EC 1.7.1.7)(Guanosine 5'-monophosphate oxidoreductase 1)(Guanosine monophosphate reductase 1) [Source:UniProtKB/Swiss-Prot;Acc:P36959]	GMPR	GMPR	0	0	0	0	proliferative	down
ENSORLG00000006619	Neuronal membrane glycoprotein M6-b (M6b) [Source:UniProtKB/Swiss-Prot;Acc:Q13491]	GPM6B (2 of 2)	GPM6B	0	0	0	0	proliferative	down
ENSORLG00000017851	G-protein coupled receptor 143 (Ocular albinism type 1 protein) [Source:UniProtKB/Swiss-Prot;Acc:P51810]	GPR143	GPR143	0	0	0	0	proliferative	down
ENSORLG00000015287	G-protein coupled receptor 56 Precursor (Protein TM7XN1) [Source:UniProtKB/Swiss-Prot;Acc:Q9Y653]	GPR56	GPR56	0	0	0	0	proliferative	down
ENSORLG00000008538	G-protein coupled receptor family C group 5 member B Precursor (Retinoic acid-induced gene 2 protein)(RAIG-2)(A-69G12.1) [Source:UniProtKB/Swiss-Prot;Acc:Q9NZH0]	GPRC5B (1 of 2)	GPRC5B	0	0	0	0	proliferative	down
ENSORLG00000017242	Interferon regulatory factor 4 (IRF-4)(Lymphocyte-specific interferon regulatory factor)(LSIRF)(NF-EM5)(Multiple myeloma oncogene 1) [Source:UniProtKB/Swiss-Prot;Acc:Q15306]	IRF4 (2 of 2)	IRF4	0	0	0	0	proliferative	down
ENSORLG00000017142	Inositol-trisphosphate 3-kinase B (EC 2.7.1.127)(Inositol 1,4,5-trisphosphate 3-kinase B)(IP3 3-kinase B)(IP3K-B)(IP3K B) [Source:UniProtKB/Swiss-Prot;Acc:P27987]	ITPKB	ITPKB	0	0	0	0	proliferative	down
ENSORLG00000010559	Leucine zipper putative tumor suppressor 1 (F37/esophageal cancer-related gene-coding leucine-zipper motif)(Fez1) [Source:UniProtKB/Swiss-Prot;Acc:Q9Y250]	LZTS1	LZTS1	0	0	1	0	proliferative	down
ENSORLG00000020727	Myelin basic protein (MBP)(Myelin A1 protein)(Myelin membrane encephalitogenic protein) [Source:UniProtKB/Swiss-Prot;Acc:P02686]	MBP	MBP	0	0	0	0	proliferative	down
ENSORLG00000003123	Microphthalmia-associated transcription factor [Source:UniProtKB/Swiss-Prot;Acc:O75030]	MITF (2 of 2)	MITF	0	0	0	0	proliferative	down
ENSORLG00000007559	Melanoma antigen recognized by T-cells 1 (MART-1)(Melan-A protein)(Antigen SK29-AA)(Antigen LB39-AA) [Source:UniProtKB/Swiss-Prot;Acc:Q16655]	MLANA	MLANA	0	0	0	0	proliferative	down
ENSORLG00000020590	Melanoregulin (Dilute suppressor protein homolog) [Source:UniProtKB/Swiss-Prot;Acc:Q8N565]	MREG	MREG	0	1	0	0	proliferative	down
ENSORLG00000017195	Phosphatase and actin regulator 1 [Source:UniProtKB/Swiss-Prot;Acc:Q9C0D0]	PHACTR1 (2 of 2)	PHACTR1	0	0	1	0	proliferative	down
ENSORLG00000019070	Pirin [Source:UniProtKB/Swiss-Prot;Acc:O00625]	PIR	PIR	0	0	0	0	proliferative	down
ENSORLG00000008564	Myelin proteolipid protein (PLP)(Lipophilin) [Source:UniProtKB/Swiss-Prot;Acc:P60201]	PLP1 (2 of 2)	PLP1	0	1	0	0	proliferative	down
ENSORLG00000009233	Plexin-C1 Precursor (Virus-encoded semaphorin protein receptor)(CD232 antigen) [Source:UniProtKB/Swiss-Prot;Acc:O60486]	PLXNC1	PLXNC1	0	0	0	0	proliferative	down
ENSORLG00000004499	Ras-related protein Rab-38 (Antigen NY-MEL-1) [Source:UniProtKB/Swiss-Prot;Acc:P57729]	RAB38 (2 of 2)	RAB38	0	0	0	0	proliferative	down
ENSORLG00000016904	N-acylglucosamine 2-epimerase (EC 5.1.3.8)(N-acetyl-D-glucosamine 2-epimerase)(GlcNAc 2-epimerase)(AGE)(Renin-binding protein)(RnBP) [Source:UniProtKB/Swiss-Prot;Acc:P51606]	RENBP	RENBP	1	1	1	1	proliferative	down
ENSORLG00000017826	Regulator of G-protein signaling 20 (RGS20)(Regulator of Gz-selective protein signaling 1)(Regulator of G-protein signaling Z1)(Gz-selective GTPase-activating protein)(G(z)GAP)(Gz-GAP) [Source:UniProtKB/Swiss-Prot;Acc:O76081]	RGS20 (2 of 2)	RGS20	1	1	1	1	proliferative	down
ENSORLG00000015694	Protein S100-A1 (S100 calcium-binding protein A1)(S-100 protein subunit alpha)(S-100 protein alpha chain) [Source:UniProtKB/Swiss-Prot;Acc:P23297]	S100A1	S100A1	0	1	0	0	proliferative	down
ENSORLG00000015001	Melanocyte protein Pmel 17 Precursor (Silver locus protein homolog)(Melanocyte lineage-specific antigen GP100)(Melanoma-associated ME20 antigen)(ME20-M)(ME20M) [Contains ME20-S(Secreted melanoma-associated ME20 antigen)(ME20S)(95 kDa melanocyte-specific s	SILV (2 of 2)	SILV	0	0	0	0	proliferative	down
ENSORLG00000006533	Membrane-associated transporter protein (Solute carrier family 45 member 2)(Melanoma antigen AIM1)(Protein AIM-1) [Source:UniProtKB/Swiss-Prot;Acc:Q9UMX9]	SLC45A2	SLC45A2	0	0	0	0	proliferative	down
ENSORLG00000014587	Transcription factor SOX-10 [Source:UniProtKB/Swiss-Prot;Acc:P56693]	SOX10	SOX10	0	0	0	0	proliferative	down
ENSORLG00000006633	Transcription factor AP-2 alpha (AP2-alpha)(Activating enhancer-binding protein 2 alpha)(AP-2 transcription factor)(Activator protein 2)(AP-2) [Source:UniProtKB/Swiss-Prot;Acc:P05549]	TFAP2A	TFAP2A	0	0	0	0	proliferative	down
ENSORLG00000016829	Tumor necrosis factor receptor superfamily member 14 Precursor (Herpesvirus entry mediator A)(Tumor necrosis factor receptor-like 2)(TR2) [Source:UniProtKB/Swiss-Prot;Acc:Q92956]	TNFRSF14	TNFRSF14	0	0	0	0	proliferative	down
ENSORLG00000007525	Transient receptor potential cation channel subfamily M member 1 (Long transient receptor potential channel 1)(LTrpC1)(Melastatin-1) [Source:UniProtKB/Swiss-Prot;Acc:Q7Z4N2]	TRPM1 (1 of 2)	TRPM1	0	0	0	0	proliferative	down
ENSORLG00000004326	5,6-dihydroxyindole-2-carboxylic acid oxidase Precursor (DHICA oxidase)(EC 1.14.18.-)(Tyrosinase-related protein 1)(TRP-1)(TRP1)(TRP)(Catalase B)(Glycoprotein 75)(Melanoma antigen gp75) [Source:UniProtKB/Swiss-Prot;Acc:P17643]	TYRP1 (2 of 2)	TYRP1	0	0	0	0	proliferative	down
ENSORLG00000020741	Canalicular multispecific organic anion transporter 2 (ATP-binding cassette sub-family C member 3)(Multidrug resistance-associated protein 3)(Multi-specific organic anion transporter D)(MOAT-D) [Source:UniProtKB/Swiss-Prot;Acc:O15438]	ABCC3	ABCC3	1	1	1	1	invasive	up
ENSORLG00000009815	Disintegrin and metalloproteinase domain-containing protein 12 Precursor (ADAM 12)(EC 3.4.24.-)(Meltrin-alpha) [Source:UniProtKB/Swiss-Prot;Acc:O43184]	ADAM12 (2 of 2)	ADAM12	1	1	1	1	invasive	up
ENSORLG00000001116	Tyrosine-protein kinase receptor UFO Precursor (EC 2.7.10.1)(AXL oncogene) [Source:UniProtKB/Swiss-Prot;Acc:P30530]	AXL	AXL	1	1	1	1	invasive	up
ENSORLG00000008709	Biglycan Precursor (Bone/cartilage proteoglycan I)(PG-S1) [Source:UniProtKB/Swiss-Prot;Acc:P21810]	BGN	BGN	1	1	1	1	invasive	up
ENSORLG00000015758	Cadherin-13 Precursor (Truncated cadherin)(T-cadherin)(T-cad)(Heart cadherin)(H-cadherin)(P105) [Source:UniProtKB/Swiss-Prot;Acc:P55290]	CDH13	CDH13	0	0	0	0	invasive	up
ENSORLG00000000073	Cadherin-2 Precursor (Neural cadherin)(N-cadherin)(CDw325)(CD325 antigen) [Source:UniProtKB/Swiss-Prot;Acc:P19022]	CDH2 (2 of 2)	CDH2	1	1	1	1	invasive	up
ENSORLG00000003591	Collagen alpha-1(V) chain Precursor [Source:UniProtKB/Swiss-Prot;Acc:P20908]	COL5A1	COL5A1	1	1	1	1	invasive	up
ENSORLG00000007887	Cysteine-rich secretory protein LCCL domain-containing 2 Precursor (LCCL domain-containing cysteine-rich secretory protein 2)(Cysteine-rich secretory protein 11)(CRISP-11) [Source:UniProtKB/Swiss-Prot;Acc:Q9H0B8]	CRISPLD2	CRISPLD2	0	0	1	0	invasive	up
ENSORLG00000018064	Connective tissue growth factor Precursor (Hypertrophic chondrocyte-specific protein 24) [Source:UniProtKB/Swiss-Prot;Acc:P29279]	CTGF	CTGF	1	1	1	1	invasive	up
ENSORLG00000010756	Protein CYR61 Precursor (Cysteine-rich angiogenic inducer 61)(Insulin-like growth factor-binding protein 10)(Protein GIG1) [Source:UniProtKB/Swiss-Prot;Acc:O00622]	CYR61	CYR61	1	1	1	1	invasive	up
ENSORLG00000007469	Dickkopf-related protein 3 Precursor (Dickkopf-3)(Dkk-3)(hDkk-3) [Source:UniProtKB/Swiss-Prot;Acc:Q9UBP4]	DKK3 (2 of 2)	DKK3	0	0	1	0	invasive	up
ENSORLG00000017976	Dermatan-sulfate epimerase Precursor (DS epimerase)(EC 5.1.3.19)(Chondroitin-glucuronate 5-epimerase)(Squamous cell carcinoma antigen recognized by T-cells 2)(SART-2) [Source:UniProtKB/Swiss-Prot;Acc:Q9UL01]	DSE	DSE	1	1	1	1	invasive	up
ENSORLG00000012013	EH domain-containing protein 2 [Source:UniProtKB/Swiss-Prot;Acc:Q9NZN4]	EHD2 (2 of 2)	EHD2	0	0	0	0	invasive	up
ENSORLG00000008642	RNA polymerase II elongation factor ELL2 [Source:UniProtKB/Swiss-Prot;Acc:O00472]	ELL2	ELL2	1	1	1	1	invasive	up
ENSORLG00000008262	Tissue factor Precursor (TF)(Coagulation factor III)(Thromboplastin)(CD142 antigen) [Source:UniProtKB/Swiss-Prot;Acc:P13726]	F3 (2 of 2)	F3	1	1	1	1	invasive	up
ENSORLG00000002614	Fibrillin-1 Precursor [Source:UniProtKB/Swiss-Prot;Acc:P35555]	FBN1	FBN1	1	1	1	1	invasive	up
ENSORLG00000020860	Heparin-binding growth factor 2 Precursor (HBGF-2)(Basic fibroblast growth factor)(BFGF) [Source:UniProtKB/Swiss-Prot;Acc:P09038]	FGF2	FGF2	0	0	1	0	invasive	up
ENSORLG00000009368	Protein-lysine 6-oxidase Precursor (EC 1.4.3.13)(Lysyl oxidase) [Source:UniProtKB/Swiss-Prot;Acc:P28300]	LOX	LOX	0	0	1	0	invasive	up
ENSORLG00000016197	Lysyl oxidase homolog 2 Precursor (EC 1.4.3.-)(Lysyl oxidase-like protein 2)(Lysyl oxidase-related protein 2)(Lysyl oxidase-related protein WS9-14) [Source:UniProtKB/Swiss-Prot;Acc:Q9Y4K0]	LOXL2 (2 of 2)	LOXL2	0	0	1	0	invasive	up
ENSORLG00000007462	Protein MICAL-2 [Source:UniProtKB/Swiss-Prot;Acc:O94851]	MICAL2	MICAL2	1	1	1	1	invasive	up
ENSORLG00000003890	Nidogen-2 Precursor (NID-2)(Osteonidogen) [Source:UniProtKB/Swiss-Prot;Acc:Q14112]	NID2	NID2	1	1	1	1	invasive	up
ENSORLG00000004717	Neuropilin-1 Precursor (Vascular endothelial cell growth factor 165 receptor)(CD304 antigen) [Source:UniProtKB/Swiss-Prot;Acc:O14786]	NRP1 (2 of 2)	NRP1	1	1	1	1	invasive	up
ENSORLG00000002921	NUAK family SNF1-like kinase 1 (EC 2.7.11.1)(AMPK-related protein kinase 5) [Source:UniProtKB/Swiss-Prot;Acc:O60285]	NUAK1	NUAK1	1	1	1	1	invasive	up
ENSORLG00000012831	Beta-type platelet-derived growth factor receptor Precursor (EC 2.7.10.1)(PDGF-R-beta)(CD140 antigen-like family member B)(CD140b antigen) [Source:UniProtKB/Swiss-Prot;Acc:P09619]	PDGFRB (2 of 2)	PDGFRB	1	1	1	1	invasive	up
ENSORLG00000011978	Podocalyxin-like protein 1 Precursor [Source:UniProtKB/Swiss-Prot;Acc:O00592]	PODXL	PODXL	1	1	1	1	invasive	up
ENSORLG00000012461	Pentraxin-related protein PTX3 Precursor (Pentaxin-related protein PTX3)(Tumor necrosis factor-inducible gene 14 protein)(TSG-14) [Source:UniProtKB/Swiss-Prot;Acc:P26022]	PTX3	PTX3	1	1	1	1	invasive	up
ENSORLG00000010473	Plasminogen activator inhibitor 1 Precursor (PAI-1)(PAI)(Endothelial plasminogen activator inhibitor) [Source:UniProtKB/Swiss-Prot;Acc:P05121]	SERPINE1	SERPINE1	1	1	1	1	invasive	up
ENSORLG00000007338	Stanniocalcin-2 Precursor (STC-2)(Stanniocalcin-related protein)(STCRP)(STC-related protein) [Source:UniProtKB/Swiss-Prot;Acc:O76061]	STC2	STC2	1	1	1	1	invasive	up
ENSORLG00000015714	Transgelin (Smooth muscle protein 22-alpha)(SM22-alpha)(WS3-10)(22 kDa actin-binding protein) [Source:UniProtKB/Swiss-Prot;Acc:Q01995]	TAGLN (2 of 2)	TAGLN	1	1	1	1	invasive	up
ENSORLG00000015062	Transcription factor 4 (Immunoglobulin transcription factor 2)(ITF-2)(SL3-3 enhancer factor 2)(SEF-2) [Source:UniProtKB/Swiss-Prot;Acc:P15884]	TCF4	TCF4	1	1	1	1	invasive	up
ENSORLG00000020488	Transforming growth factor-beta-induced protein ig-h3 Precursor (Beta ig-h3)(Kerato-epithelin)(RGD-containing collagen-associated protein)(RGD-CAP) [Source:UniProtKB/Swiss-Prot;Acc:Q15582]	TGFBI	TGFBI	1	1	1	1	invasive	up
ENSORLG00000016859	Thrombospondin-1 Precursor [Source:UniProtKB/Swiss-Prot;Acc:P07996]	THBS1 (2 of 2)	THBS1	1	1	1	1	invasive	up
ENSORLG00000004915	Tumor necrosis factor receptor superfamily member 11B Precursor (Osteoprotegerin)(Osteoclastogenesis inhibitory factor) [Source:UniProtKB/Swiss-Prot;Acc:O00300]	TNFRSF11B	TNFRSF11B	1	1	1	1	invasive	up
ENSORLG00000019375	Tropomyosin beta chain (Tropomyosin-2)(Beta-tropomyosin) [Source:UniProtKB/Swiss-Prot;Acc:P07951]	TPM2	TPM2	1	1	1	1	invasive	up
ENSORLG00000002662	ALX homeobox protein 1 (Cartilage homeoprotein 1)(CART-1) [Source:UniProtKB/Swiss-Prot;Acc:Q15699]	ALX1	ALX1	0	0	1	0	proliferative	up
ENSORLG00000003485	AP-1 complex subunit sigma-2 (Adapter-related protein complex 1 sigma-1B subunit)(Adaptor protein complex AP-1 sigma-1B subunit)(Sigma-adaptin 1B)(Sigma1B-adaptin)(Golgi adaptor HA1/AP1 adaptin sigma-1B subunit)(Clathrin assembly protein complex 1 sigma-1	AP1S2 (2 of 2)	AP1S2	1	1	1	1	proliferative	up
ENSORLG00000013986	Apolipoprotein E Precursor (Apo-E) [Source:UniProtKB/Swiss-Prot;Acc:P02649]	APOE (2 of 2)	APOE	1	1	1	1	proliferative	up
ENSORLG00000018135	Calpain-3 (EC 3.4.22.54)(Calpain L3)(Calpain p94)(Calcium-activated neutral proteinase 3)(CANP 3)(Muscle-specific calcium-activated neutral protease 3)(New calpain 1)(nCL-1) [Source:UniProtKB/Swiss-Prot;Acc:P20807]	CAPN3	CAPN3	1	1	1	1	proliferative	up
ENSORLG00000018877	Cyclin-dependent kinase 5 activator 1 Precursor (CDK5 activator 1)(Cyclin-dependent kinase 5 regulatory subunit 1)(Tau protein kinase II 23 kDa subunit)(p23)(TPKII regulatory subunit) [Contains Cyclin-dependent kinase 5 activator 1, p35(p35);Cyclin-depend	CDK5R1 (2 of 2)	CDK5R1	0	0	0	0	proliferative	up
ENSORLG00000009588	Cbp/p300-interacting transactivator 1 (Melanocyte-specific protein 1) [Source:UniProtKB/Swiss-Prot;Acc:Q99966]	CITED1	CITED1	0	0	0	0	proliferative	up
ENSORLG00000012962	Chloride channel protein 7 (ClC-7) [Source:UniProtKB/Swiss-Prot;Acc:P51798]	CLCN7	CLCN7	1	1	1	1	proliferative	up
ENSORLG00000017760	L-dopachrome tautomerase Precursor (DCT)(DT)(EC 5.3.3.12)(L-dopachrome Delta-isomerase)(Tyrosinase-related protein 2)(TRP-2)(TRP2) [Source:UniProtKB/Swiss-Prot;Acc:P40126]	DCT	DCT	1	1	1	1	proliferative	up
ENSORLG00000011054	Endothelin B receptor Precursor (ET-B)(Endothelin receptor non-selective type) [Source:UniProtKB/Swiss-Prot;Acc:P24530]	EDNRB (1 of 2)	EDNRB	1	1	1	1	proliferative	up
ENSORLG00000007685	Receptor tyrosine-protein kinase erbB-3 Precursor (c-erbB3)(EC 2.7.10.1)(Tyrosine kinase-type cell surface receptor HER3) [Source:UniProtKB/Swiss-Prot;Acc:P21860]	ERBB3 (2 of 2)	ERBB3	0	0	1	0	proliferative	up
ENSORLG00000017010	Polypeptide N-acetylgalactosaminyltransferase 3 (EC 2.4.1.41)(Polypeptide GalNAc transferase 3)(pp-GaNTase 3)(GalNAc-T3)(Protein-UDP acetylgalactosaminyltransferase 3)(UDP-GalNAc:polypeptide N-acetylgalactosaminyltransferase 3) [Source:UniProtKB/Swiss-Pro	GALNT3	GALNT3	0	1	0	0	proliferative	up
ENSORLG00000013044	GMP reductase 1 (EC 1.7.1.7)(Guanosine 5'-monophosphate oxidoreductase 1)(Guanosine monophosphate reductase 1) [Source:UniProtKB/Swiss-Prot;Acc:P36959]	GMPR	GMPR	1	1	1	1	proliferative	up
ENSORLG00000006619	Neuronal membrane glycoprotein M6-b (M6b) [Source:UniProtKB/Swiss-Prot;Acc:Q13491]	GPM6B (2 of 2)	GPM6B	1	1	1	1	proliferative	up
ENSORLG00000017851	G-protein coupled receptor 143 (Ocular albinism type 1 protein) [Source:UniProtKB/Swiss-Prot;Acc:P51810]	GPR143	GPR143	1	1	1	1	proliferative	up
ENSORLG00000015287	G-protein coupled receptor 56 Precursor (Protein TM7XN1) [Source:UniProtKB/Swiss-Prot;Acc:Q9Y653]	GPR56	GPR56	1	1	1	1	proliferative	up
ENSORLG00000008538	G-protein coupled receptor family C group 5 member B Precursor (Retinoic acid-induced gene 2 protein)(RAIG-2)(A-69G12.1) [Source:UniProtKB/Swiss-Prot;Acc:Q9NZH0]	GPRC5B (1 of 2)	GPRC5B	1	1	1	1	proliferative	up
ENSORLG00000017242	Interferon regulatory factor 4 (IRF-4)(Lymphocyte-specific interferon regulatory factor)(LSIRF)(NF-EM5)(Multiple myeloma oncogene 1) [Source:UniProtKB/Swiss-Prot;Acc:Q15306]	IRF4 (2 of 2)	IRF4	1	1	1	1	proliferative	up
ENSORLG00000017142	Inositol-trisphosphate 3-kinase B (EC 2.7.1.127)(Inositol 1,4,5-trisphosphate 3-kinase B)(IP3 3-kinase B)(IP3K-B)(IP3K B) [Source:UniProtKB/Swiss-Prot;Acc:P27987]	ITPKB	ITPKB	1	1	1	1	proliferative	up
ENSORLG00000010559	Leucine zipper putative tumor suppressor 1 (F37/esophageal cancer-related gene-coding leucine-zipper motif)(Fez1) [Source:UniProtKB/Swiss-Prot;Acc:Q9Y250]	LZTS1	LZTS1	0	1	0	0	proliferative	up
ENSORLG00000020727	Myelin basic protein (MBP)(Myelin A1 protein)(Myelin membrane encephalitogenic protein) [Source:UniProtKB/Swiss-Prot;Acc:P02686]	MBP	MBP	1	1	1	1	proliferative	up
ENSORLG00000003123	Microphthalmia-associated transcription factor [Source:UniProtKB/Swiss-Prot;Acc:O75030]	MITF (2 of 2)	MITF	1	1	1	1	proliferative	up
ENSORLG00000007559	Melanoma antigen recognized by T-cells 1 (MART-1)(Melan-A protein)(Antigen SK29-AA)(Antigen LB39-AA) [Source:UniProtKB/Swiss-Prot;Acc:Q16655]	MLANA	MLANA	1	1	1	1	proliferative	up
ENSORLG00000020590	Melanoregulin (Dilute suppressor protein homolog) [Source:UniProtKB/Swiss-Prot;Acc:Q8N565]	MREG	MREG	0	0	1	0	proliferative	up
ENSORLG00000017195	Phosphatase and actin regulator 1 [Source:UniProtKB/Swiss-Prot;Acc:Q9C0D0]	PHACTR1 (2 of 2)	PHACTR1	0	1	0	0	proliferative	up
ENSORLG00000019070	Pirin [Source:UniProtKB/Swiss-Prot;Acc:O00625]	PIR	PIR	1	1	1	1	proliferative	up
ENSORLG00000008564	Myelin proteolipid protein (PLP)(Lipophilin) [Source:UniProtKB/Swiss-Prot;Acc:P60201]	PLP1 (2 of 2)	PLP1	0	0	1	0	proliferative	up
ENSORLG00000009233	Plexin-C1 Precursor (Virus-encoded semaphorin protein receptor)(CD232 antigen) [Source:UniProtKB/Swiss-Prot;Acc:O60486]	PLXNC1	PLXNC1	1	1	1	1	proliferative	up
ENSORLG00000004499	Ras-related protein Rab-38 (Antigen NY-MEL-1) [Source:UniProtKB/Swiss-Prot;Acc:P57729]	RAB38 (2 of 2)	RAB38	1	1	1	1	proliferative	up
ENSORLG00000016904	N-acylglucosamine 2-epimerase (EC 5.1.3.8)(N-acetyl-D-glucosamine 2-epimerase)(GlcNAc 2-epimerase)(AGE)(Renin-binding protein)(RnBP) [Source:UniProtKB/Swiss-Prot;Acc:P51606]	RENBP	RENBP	1	1	1	1	proliferative	up
ENSORLG00000017826	Regulator of G-protein signaling 20 (RGS20)(Regulator of Gz-selective protein signaling 1)(Regulator of G-protein signaling Z1)(Gz-selective GTPase-activating protein)(G(z)GAP)(Gz-GAP) [Source:UniProtKB/Swiss-Prot;Acc:O76081]	RGS20 (2 of 2)	RGS20	0	0	0	0	proliferative	up
ENSORLG00000015694	Protein S100-A1 (S100 calcium-binding protein A1)(S-100 protein subunit alpha)(S-100 protein alpha chain) [Source:UniProtKB/Swiss-Prot;Acc:P23297]	S100A1	S100A1	0	0	1	0	proliferative	up
ENSORLG00000015001	Melanocyte protein Pmel 17 Precursor (Silver locus protein homolog)(Melanocyte lineage-specific antigen GP100)(Melanoma-associated ME20 antigen)(ME20-M)(ME20M) [Contains ME20-S(Secreted melanoma-associated ME20 antigen)(ME20S)(95 kDa melanocyte-specific s	SILV (2 of 2)	SILV	1	1	1	1	proliferative	up
ENSORLG00000006533	Membrane-associated transporter protein (Solute carrier family 45 member 2)(Melanoma antigen AIM1)(Protein AIM-1) [Source:UniProtKB/Swiss-Prot;Acc:Q9UMX9]	SLC45A2	SLC45A2	1	1	1	1	proliferative	up
ENSORLG00000014587	Transcription factor SOX-10 [Source:UniProtKB/Swiss-Prot;Acc:P56693]	SOX10	SOX10	1	1	1	1	proliferative	up
ENSORLG00000006633	Transcription factor AP-2 alpha (AP2-alpha)(Activating enhancer-binding protein 2 alpha)(AP-2 transcription factor)(Activator protein 2)(AP-2) [Source:UniProtKB/Swiss-Prot;Acc:P05549]	TFAP2A	TFAP2A	1	1	1	1	proliferative	up
ENSORLG00000016829	Tumor necrosis factor receptor superfamily member 14 Precursor (Herpesvirus entry mediator A)(Tumor necrosis factor receptor-like 2)(TR2) [Source:UniProtKB/Swiss-Prot;Acc:Q92956]	TNFRSF14	TNFRSF14	1	1	1	1	proliferative	up
ENSORLG00000007525	Transient receptor potential cation channel subfamily M member 1 (Long transient receptor potential channel 1)(LTrpC1)(Melastatin-1) [Source:UniProtKB/Swiss-Prot;Acc:Q7Z4N2]	TRPM1 (1 of 2)	TRPM1	1	1	1	1	proliferative	up
ENSORLG00000004326	5,6-dihydroxyindole-2-carboxylic acid oxidase Precursor (DHICA oxidase)(EC 1.14.18.-)(Tyrosinase-related protein 1)(TRP-1)(TRP1)(TRP)(Catalase B)(Glycoprotein 75)(Melanoma antigen gp75) [Source:UniProtKB/Swiss-Prot;Acc:P17643]	TYRP1 (2 of 2)	TYRP1	1	1	1	1	proliferative	up
